# Supplementary material for: Comprehensive Characterization of Raw and Processed Quinoa from Conventional and Organic Farming by Label-Free Shotgun Proteomics
Source: J Agric Food Chem. 2025 Jan 17;73(4):2669–77. doi: 10.1021/acs.jafc.4c08623 (PMC12164343; doi:10.1021/acs.jafc.4c08623)
Supplement: Supplementary file 2 [file jf4c08623_si_002.xlsx]

## Sheet: Table S1
Table S1. List of parameters used for (A) MaxQuant automated qualitative analysis and (B) label-free quantitative analysis.
Parameter	Value
(A) MaxQuant qualitative analysis
Include contaminants	TRUE
PSM FDR	0.01
PSM FDR Crosslink	0.01
Protein FDR	0.01
Site FDR	0.01
Use Normalized Ratios For Occupancy	TRUE
Min. peptide Length	6
Min. score for unmodified peptides	0
Min. score for modified peptides	40
Min. delta score for unmodified peptides	0
Min. delta score for modified peptides	6
Min. unique peptides	0
Min. razor peptides	1
Min. peptides	1
Use only unmodified peptides and	TRUE
Modifications included in protein quantification	Oxidation (M);Acetyl (Protein N-term)
Peptides used for protein quantification	Razor
Discard unmodified counterpart peptides	TRUE
Label min. ratio count	2
Use delta score	FALSE
Match between runs	TRUE
Matching time window [min]	0.7
Match ion mobility window [indices]	0.05
Alignment time window [min]	20
Alignment ion mobility window [indices]	1
Find dependent peptides	FALSE
Fasta file	Sequence_63370entries_RefSeq_Chenopodium_Quinoa.fasta
Include contaminants	TRUE
Advanced ratios	TRUE
Second peptides	TRUE
Stabilize large LFQ ratios	TRUE
Separate LFQ in parameter groups	FALSE
Require MS/MS for LFQ comparisons	TRUE
Calculate peak properties	FALSE
Main search max. combinations	200
Advanced site intensities	TRUE
Write msScans table	FALSE
Write msmsScans table	TRUE
Write ms3Scans table	TRUE
Write allPeptides table	TRUE
Write mzRange table	TRUE
Write pasefMsmsScans table	TRUE
Write accumulatedMsmsScans table	TRUE
Min. peptide length for unspecific search	8
Max. peptide length for unspecific search	25
Razor protein FDR	TRUE
Max mods in site table	3
Match unidentified features	FALSE
Evaluate variant peptides separately	TRUE
Variation mode	None
MS/MS tol. (FTMS)	10 ppm
Top MS/MS peaks per Da interval. (FTMS)	12
Da interval. (FTMS)	100
MS/MS deisotoping (FTMS)	TRUE
MS/MS deisotoping tolerance (FTMS)	7
MS/MS deisotoping tolerance unit (FTMS)	ppm
MS/MS higher charges (FTMS)	TRUE
MS/MS water loss (FTMS)	TRUE
MS/MS ammonia loss (FTMS)	TRUE
MS/MS dependent losses (FTMS)	TRUE
MS/MS recalibration (FTMS)	FALSE
MS/MS tol. (ITMS)	0.5 Da
Top MS/MS peaks per Da interval. (ITMS)	8
Da interval. (ITMS)	100
MS/MS deisotoping (ITMS)	FALSE
MS/MS deisotoping tolerance (ITMS)	0.15
MS/MS deisotoping tolerance unit (ITMS)	Da
MS/MS higher charges (ITMS)	TRUE
MS/MS water loss (ITMS)	TRUE
MS/MS ammonia loss (ITMS)	TRUE
MS/MS dependent losses (ITMS)	TRUE
MS/MS recalibration (ITMS)	FALSE
Top MS/MS peaks per Da interval. (TOF)	10
Da interval. (TOF)	100
MS/MS deisotoping (TOF)	TRUE
MS/MS deisotoping tolerance (TOF)	0.01
MS/MS deisotoping tolerance unit (TOF)	Da
MS/MS higher charges (TOF)	TRUE
MS/MS water loss (TOF)	TRUE
MS/MS ammonia loss (TOF)	TRUE
MS/MS dependent losses (TOF)	TRUE
MS/MS recalibration (TOF)	FALSE
MS/MS tol. (Unknown)	10 ppm
Top MS/MS peaks per Da interval. (Unknown)	12
Da interval. (Unknown)	100
MS/MS deisotoping (Unknown)	TRUE
MS/MS deisotoping tolerance (Unknown)	7
MS/MS deisotoping tolerance unit (Unknown)	ppm
MS/MS higher charges (Unknown)	TRUE
MS/MS water loss (Unknown)	TRUE
MS/MS ammonia loss (Unknown)	TRUE
MS/MS dependent losses (Unknown)	TRUE
MS/MS recalibration (Unknown)	FALSE
Site tables	Oxidation (M)Sites.txt
(B) Label-free quantitative analysis
LFQ min. ratio count	2
LFQ min. ratio count DIA	2
LFQ prioritize MS1 DIA	TRUE
Normalization type	Classic
Classic LFQ for single shots	TRUE
LFQ lamda limit	20
LFQ max iter	10
Fast LFQ	TRUE
LFQ min. number of neighbors	3
LFQ average number of neighbors	6
Use peptide correlation	TRUE
Top N correlating peptides	100
Peptide correlation	0
*PSM: Peptide-Spectrum Match; FDR: False Discovery Rate; FTMS: Fourier Transform Mass Spectrometry; ITMS: Ion Trap Mass Spectrometry; DIA: Data Independent Acquisition

## Sheet: Table S2
Table S2. Protein group level, accession number (ID), protein name, relative molecular mass (Mr), Andromeda score, number of peptides, sequence coverage (%), and normalized LFQ intensity for the 1796 identified proteins in the studied quinoa samples after applying label-free shotgun proteomics.
					3,bAverage: Number of peptides								4,bAverage: Sequence coverage (%)								5,bAverage: Normalized LFQ intensity
1Protein group level	Accesion number (ID) / Protein name (Chenopodium quinoa)	Relative molecular mass (Mr)	2Andromeda score	aUncharacterized filter	Cseed	Cgrain	Cboiled	Cextruded	Oseed	Ograin	Oboiled	Oextruded	Cseed	Cgrain	Cboiled	Cextruded	Oseed	Ograin	Oboiled	Oextruded	Cseed	Cgrain	Cboiled	Cextruded	Oseed	Ograin	Oboiled	Oextruded
1	XP_021713619.1 UTP--glucose-1-phosphate uridylyltransferase [Chenopodium quinoa]	52.068	323.31		24	22.5	8.5	7	26.5	20.5	6	11.5	63.85	60.1	21.75	19.95	69.35	57.15	15.5	32.55	68016500	58830500	29230500	21928500	64721000	53346000	23354000	26940500
2	XP_021714577.1 dehydrin Rab18-like [Chenopodium quinoa]	23.447	323.31		13	13	0	13.5	12	9	0	14.5	75.9	75.9	0	75.9	75.9	64.3	0	77.9	83656000	105340000	0	2305900000	74281500	156100000	0	1900100000
3	XP_021714796.1 elongation factor 1-gamma 2-like [Chenopodium quinoa]	47.231	323.31		17.5	18	4.5	3	20	17	3	4.5	56.6	56.5	14.2	11.3	58.7	48.3	10.45	16.35	105800000	79206000	12247550	8344150	122200000	48720500	4418150	13714350
4	XP_021714919.1 heat shock cognate 70 kDa protein 2-like [Chenopodium quinoa]	71.163	323.31		30	30	10.5	15.5	31.5	30.5	13	20.5	61.1	60.05	20.1	30.6	63.1	59.35	27.6	44.15	179235000	175945000	39021500	54738500	220630000	161645000	122595000	68040000
5	XP_021716039.1 4-hydroxyphenylpyruvate dioxygenase-like [Chenopodium quinoa]	15.819	323.31		10.5	11	3	12	13.5	13.5	3	11.5	76.4	73.55	23.25	76.4	78.55	78.55	25.4	76.4	51408500	60971000	23870000	188340000	185230000	489970000	7234700	191695000
6	XP_021737396.1 proteasome subunit alpha type-4 [Chenopodium quinoa]; XP_021716080.1 proteasome subunit alpha type-4-like [Chenopodium quinoa]; XP_021716079.1 proteasome subunit alpha type-4-like [Chenopodium quinoa]	27.459	323.31		9	8.5	0	3.5	8	7	0	3	56.2	54	0	20.2	47.6	43.2	0	15.6	13254500	15705500	0	4841200	17283000	13989000	0	9602400
7	XP_021737384.1 ATP-dependent Clp protease ATP-binding subunit ClpA homolog CD4B, chloroplastic [Chenopodium quinoa]; XP_021716091.1 ATP-dependent Clp protease ATP-binding subunit ClpA homolog CD4B, chloroplastic [Chenopodium quinoa]	102.12	323.31		31.5	31	3	8.5	29	28.5	3	9	47.9	48.1	3.5	12.05	44.65	43.1	3.5	14.7	36391500	35120000	9775650	7419800	25957000	33905500	8971400	12609500
8	XP_021716118.1 sucrose synthase-like [Chenopodium quinoa]	90.293	323.31		37	29.5	15	15	26.5	14.5	11	18.5	63.95	49.3	21.7	25	42.35	22.5	17.65	31.8	91226000	30366000	140595000	27185500	28215500	10173450	88392500	43422500
9	XP_021774577.1 probable histone H2B.1 [Chenopodium quinoa]; XP_021730031.1 probable histone H2B.1 [Chenopodium quinoa]; XP_021730030.1 probable histone H2B.1 [Chenopodium quinoa]; XP_021760789.1 histone H2B-like [Chenopodium quinoa]	15.022	323.31		3.5	3.5	2	3.5	3.5	4	2.5	3	27.8	27.8	19.3	27.4	27.4	30.4	21.1	23.3	266125000	223205000	54782000	133510000	193345000	116005000	182045000	151340000
10	XP_021716389.1 poly [ADP-ribose] polymerase 3-like [Chenopodium quinoa]	90.559	323.31		44.5	44	17.5	19.5	46	34.5	11.5	22.5	63	62.9	27.55	31.65	64.65	50.85	16.65	37.3	152200000	138340000	75881000	34795500	149575000	49599500	60670000	43274000
11	XP_021716871.1 vicilin-like antimicrobial peptides 2-1 [Chenopodium quinoa]	51.625	323.31		18	16	18.5	20.5	16	16	16	16.5	37.9	31.4	36.9	38.7	35.85	34.1	29.65	28.05	1.5703e+09	2.0333e+09	18864000000	12957000000	1.5173e+09	2613100000	26916500000	6.4708e+09
12	XP_021716874.1 antimicrobial peptide X precursor-like [Chenopodium quinoa]	47.297	323.31		11	10.5	11	11.5	11.5	11	10.5	11	23.7	23.7	23.7	25.7	24.7	24.7	24.3	23.55	50266500	49541000	290290000	185865000	56115500	152620000	278420000	184420000
13	XP_021716898.1 late embryogenesis abundant protein D-34-like [Chenopodium quinoa]	27.661	323.31		7	8	0	10.5	11.5	12	0	11	44.3	48.55	0	74.75	69.55	76.4	0	75.1	16431500	28960000	0	64134000	29044000	68649500	0	56902000
14	XP_021716953.1 vicilin-like antimicrobial peptides 2-2 [Chenopodium quinoa]	71.302	323.31		20	19.5	13.5	22	18	20.5	12	20.5	36.25	36.65	15.4	36	29.75	35	17.05	34.9	265690000	334445000	1.62855e+09	1092100000	200005000	361480000	1361650000	761705000
15	XP_021774523.1 elongation factor 2-like [Chenopodium quinoa]; XP_021774521.1 elongation factor 2-like [Chenopodium quinoa]; XP_021717047.1 elongation factor 2-like [Chenopodium quinoa]	93.69	323.31		40	38	13	13.5	41.5	34	9.5	17.5	57.4	54.15	16.9	24.4	60.4	51	13.45	28.15	211150000	174295000	26900000	19459000	215470000	104016500	24033000	32385500
16	XP_021717409.1 seed biotin-containing protein SBP65-like [Chenopodium quinoa]	74.059	323.31		22	22.5	0	29	22	22.5	0	27	43.9	45	0	54.35	44.25	42.45	0	49.2	185710000	190240000	0	1113700000	304100000	216625000	0	874395000
17	XP_021717733.1 high mobility group B protein 3-like [Chenopodium quinoa]	16.2	323.31		3.5	4	0	4.5	6	6.5	0	5	24.3	30.1	0	30.1	43.8	36.95	0	30.1	9128350	14524500	0	221745000	56893000	82027500	0	210035000
18	XP_021717847.1 dehydrin DHN1-like [Chenopodium quinoa]	23.428	323.31		12	11.5	0	13.5	12	9.5	0	14	75.9	75.9	0	75.9	79.45	69.85	0	75.9	49147500	59462500	0	1053800000	35100500	89683500	0	828125000
19	XP_021717850.1 vicilin-like seed storage protein At2g18540 [Chenopodium quinoa]	96.603	323.31		16.5	19.5	7	18.5	20	21.5	11	16.5	26.25	28.7	11.4	26	28.2	29.2	15.95	24.75	108565000	175590000	37122000	132320000	151750000	216280000	82310000	132925000
20	XP_021756124.1 glycine-rich cell wall structural protein 1.8-like [Chenopodium quinoa]; XP_021718068.1 glycine-rich cell wall structural protein 1.8-like [Chenopodium quinoa]	21.69	323.31		4.5	5	0	7.5	6	6	0	8.5	47.05	47.05	0	57.1	57.1	57.1	0	59.35	79126000	157465000	0	4799000000	157885000	542350000	0	3.82315e+09
21	XP_021718313.1 ketol-acid reductoisomerase, chloroplastic-like [Chenopodium quinoa]	64.245	323.31		15.5	15	6	5.5	13.5	10.5	3	4	38.95	36.85	15.3	14.2	32.4	26.85	8.2	9.1	101643000	90296500	82426500	22528500	73675500	44946500	29875000	16145000
22	XP_021718417.1 alpha-1,4 glucan phosphorylase L-2 isozyme, chloroplastic/amyloplastic-like isoform X2 [Chenopodium quinoa]; XP_021718416.1 alpha-1,4 glucan phosphorylase L-2 isozyme, chloroplastic/amyloplastic-like isoform X1 [Chenopodium quinoa]	109.38	323.31		21.5	13	0	7	15	4	0	9.5	33.05	20.7	0	9.5	23	5.8	0	13.7	19410500	7412400	0	3194600	8593550	3059950	0	5061000
23	XP_021718430.1 nodulin-related protein 1-like [Chenopodium quinoa]	12.855	323.31		5	4	0	6.5	6.5	5	0	6.5	68.3	55.6	0	79	79.4	68.3	0	79	3741200	3680350	0	25984500	11846000	6477750	0	34494500
24	XP_021769149.1 tubulin beta chain-like [Chenopodium quinoa]; XP_021718747.1 tubulin beta chain-like [Chenopodium quinoa]	50.361	323.31		15	10.5	0	3	16.5	13	3	4.5	49.9	34.9	0	10	52	38.45	8.9	15	61359000	40855000	0	6190050	57566000	35477000	30510500	15941500
25	XP_021719014.1 betaine aldehyde dehydrogenase, chloroplastic-like [Chenopodium quinoa]	54.703	323.31		15	16.5	4	1.5	15.5	15	0	2	46.4	48.7	11	8.8	46.2	47.3	0	7.6	39287500	66757000	9456750	289545	56777000	54498000	0	2178350
26	XP_021719205.1 malate dehydrogenase, mitochondrial-like [Chenopodium quinoa]	36.224	323.31		14	11.5	2	12	15.5	18	4	13.5	62.7	48.25	11.4	47.8	71.65	74.9	17.8	55.7	79939000	82699500	2358300	49395000	185145000	467910000	5414750	64308000
27	XP_021749775.1 peptidyl-prolyl cis-trans isomerase FKBP15-1-like [Chenopodium quinoa]; XP_021720138.1 peptidyl-prolyl cis-trans isomerase FKBP15-1-like [Chenopodium quinoa]	16.877	323.31		3	3	0	5	4	4	0	4.5	28	28	0	32.5	28	28	0	30.25	8780850	17389500	0	65653500	17803500	34893000	0	29940000
28	XP_021749838.1 28 kDa ribonucleoprotein, chloroplastic-like [Chenopodium quinoa]; XP_021720194.1 28 kDa ribonucleoprotein, chloroplastic-like [Chenopodium quinoa]	31.68	323.31		6	10	0	11	8	11	4	10.5	27.15	40.1	0	45	30.45	45	14.15	43.45	9838950	60293000	0	138720000	11205000	232650000	5531800	144695000
29	XP_021720202.1 vignain-like [Chenopodium quinoa]	40.379	323.31		9	7.5	2	6.5	9.5	10	1.5	6	42.9	32.5	6.6	29.05	41.8	43.2	5.2	24.75	44599000	53692500	30346500	35609000	57545000	90466500	33633500	23833000
30	XP_021720893.1 osmotin-like protein [Chenopodium quinoa]	26.68	323.31		8	8	6.5	6	8	7	2.5	5	49	46.75	32	29.6	49	41.5	13.15	24.7	135220000	105940000	202135000	46874500	90737000	102901500	55756000	43014500
31	XP_021721227.1 ribonuclease TUDOR 2-like [Chenopodium quinoa]; XP_021721223.1 ribonuclease TUDOR 2-like [Chenopodium quinoa]; XP_021721217.1 ribonuclease TUDOR 2-like [Chenopodium quinoa]	108.68	323.31		26	22	0	2.5	28	11.5	3.5	3.5	34	28.6	0	3.1	37.55	14.7	4.6	5	25810000	20934500	0	648770	32884500	9888650	3484450	1322650
32	XP_021721252.1 5-methyltetrahydropteroyltriglutamate--homocysteine methyltransferase-like [Chenopodium quinoa]	85.365	323.31		31	31	10	9	28.5	32	8	15.5	51.4	51.8	18	17.85	49.1	53	16.15	30.2	115318500	126960000	42904500	21028000	97239500	354330000	26483500	35126500
33	XP_021721762.1 oleosin 1-like [Chenopodium quinoa]	16.289	323.31		5	5	4	5	5	5	4	5	40.9	40.9	39.6	40.9	40.9	40.9	39.6	40.9	196945000	296170000	2.1533e+09	699430000	259875000	59777500	4.6655e+09	525315000
34	XP_021752187.1 proteasome subunit alpha type-5 [Chenopodium quinoa]; XP_021721830.1 proteasome subunit alpha type-5 [Chenopodium quinoa]	26.02	323.31		10	12	0	6.5	11.5	12	0	8.5	48.3	59.9	0	33.8	55.7	59.9	0	39.7	18330000	21014000	0	9112200	23123500	44557000	0	19350000
35	XP_021721911.1 13S globulin seed storage protein 1-like [Chenopodium quinoa]	51.986	323.31		22.5	22.5	16.5	16.5	21	22.5	11	21.5	53.45	53.45	45.1	43.6	50.9	51.6	30.05	51.15	612370000	721745000	252690000	232475000	462755000	864910000	102413000	235480000
36	XP_021722073.1 poly [ADP-ribose] polymerase 3-like [Chenopodium quinoa]	91.263	323.31		37	37.5	19.5	17.5	41.5	28	12.5	0	53	57.15	28.4	27.85	61.3	42.05	18.45	0	75949000	70019500	35314500	7022850	52597000	15893000	30305000	0
37	XP_021763910.1 60S ribosomal protein L18a-2 [Chenopodium quinoa]; XP_021722260.1 60S ribosomal protein L18a-2 [Chenopodium quinoa]	21.326	323.31		14.5	11.5	4	4	14	11.5	4	4.5	67.45	59.55	24.7	28.1	68.5	60.15	23	24.45	81437000	71557500	84552500	20829000	81101500	16968000	72007500	22234150
38	XP_021722983.1 uncharacterized protein LOC110690455 [Chenopodium quinoa]; XP_021746066.1 uncharacterized protein LOC110711936 [Chenopodium quinoa]	48.154	323.31	UNCHARACTERIZED	9	9	2.5	4	8	10.5	0	7.5	35.05	34.75	8.75	14.05	28.5	38.5	0	22.65	22615000	21839500	9073550	44923500	20496500	33284000	0	40475000
39	XP_021723492.1 mitochondrial-processing peptidase subunit alpha-like [Chenopodium quinoa]	54.798	323.31		11.5	11	0	5	12.5	10.5	0	5.5	37.05	30.75	0	15.6	41.25	33.1	0	15.35	30168500	23537500	0	3685150	28993000	22305500	0	6784900
40	XP_021754412.1 14-3-3-like protein [Chenopodium quinoa]; XP_021754406.1 14-3-3-like protein [Chenopodium quinoa]; XP_021754399.1 14-3-3-like protein [Chenopodium quinoa]; XP_021723853.1 14-3-3-like protein [Chenopodium quinoa]	29.357	323.31		15	14	3.5	7	15.5	15	0	8.5	61.5	59.2	17.25	33.7	62.85	62.65	0	44.25	49287500	49835500	9981000	17200500	69136000	96590500	0	24198000
41	XP_021740977.1 40S ribosomal protein S2-4-like [Chenopodium quinoa]; XP_021724118.1 40S ribosomal protein S2-4-like [Chenopodium quinoa]	29.906	323.31		12	13	3	4	14.5	10.5	5	4	47.05	50.2	10.7	19.5	47.6	41.15	22.1	19.5	74044500	68003500	11303150	9903250	95260000	31177500	37924500	9874800
42	XP_021724363.1 beta-amylase-like isoform X2 [Chenopodium quinoa]; XP_021724362.1 beta-amylase-like isoform X1 [Chenopodium quinoa]	55.742	323.31		28	26.5	10.5	13	26	25	8.5	15	82.75	75.3	23.85	38.7	74.35	72.35	27.75	45.4	300015000	281870000	154280000	31283000	273855000	244920000	38939500	60401000
43	XP_021724682.1 nucleolin 1-like [Chenopodium quinoa]	62.792	323.31		10.5	9	0	10.5	10.5	7	0	8.5	20.85	16.2	0	19.8	20.65	14.65	0	17.45	23897500	21995500	0	37495500	17984500	10809500	0	27702000
44	XP_021724688.1 glutamine synthetase nodule isozyme-like [Chenopodium quinoa]	38.865	323.31		14.5	13.5	0	12	15.5	12	4.5	11.5	55.05	53.65	0	50.85	58.45	53.1	15.85	48.6	8127400	4490700	0	5079650	11433750	14362500	2644200	9826850
45	XP_021724826.1 40S ribosomal protein S3a-like [Chenopodium quinoa]; XP_021734411.1 40S ribosomal protein S3a [Chenopodium quinoa]; XP_021723273.1 40S ribosomal protein S3a [Chenopodium quinoa]	29.885	323.31		16.5	14.5	6	5.5	16.5	12.5	3.5	7.5	63	56.5	25.2	27.45	64.1	47.15	19.5	36.85	62737000	54499000	36682500	7300000	57250500	16231500	16746000	10345200
46	XP_021725179.1 chaperonin CPN60, mitochondrial-like [Chenopodium quinoa]; XP_021762624.1 chaperonin CPN60, mitochondrial [Chenopodium quinoa]	61.539	323.31		21.5	19.5	4	6.5	25	20.5	4.5	9.5	46.8	39.4	7.05	14.05	54.2	41.6	8.5	20.3	69440500	59380500	10076400	15181500	124515000	92102000	18108500	20664500
47	XP_021759011.1 probable ATP synthase 24 kDa subunit, mitochondrial [Chenopodium quinoa]; XP_021725382.1 probable ATP synthase 24 kDa subunit, mitochondrial [Chenopodium quinoa]	27.723	323.31		10.5	11.5	2	8	13	12.5	0	8.5	46.45	53.1	7	41.3	53.7	52.5	0	43.35	26527500	23684000	8805600	17397000	45535500	55069000	0	27100500
48	XP_021725561.1 glucose-6-phosphate isomerase, cytosolic [Chenopodium quinoa]	62.467	323.31		18	13.5	5	3.5	16.5	13	0	2.5	43.3	31.85	12.3	8.15	40.4	30.6	0	5.95	79969000	55386500	17986500	2118950	79947500	48991000	0	4380550
49	XP_021726227.1 late embryogenesis abundant protein D-29-like [Chenopodium quinoa]	49.785	323.31		15.5	13.5	2.5	21	16	16.5	0	22.5	26.7	25.8	6.5	31.95	27.25	27.6	0	32.85	50148000	46769500	9222100	846320000	65319500	100226000	0	1.4665e+09
50	XP_021726411.1 late embryogenesis abundant protein At3g53040-like [Chenopodium quinoa]	55.544	323.31		5	3.5	0	9.5	4.5	3	0	6.5	14.3	8.8	0	22.4	11.35	7.85	0	16.45	3158950	2243950	0	95175000	5192500	1568030	0	46285000
51	XP_021726756.1 alpha-glucosidase-like [Chenopodium quinoa]	101.16	323.31		21	18.5	17.5	10	19	16	11.5	14	35.6	30.6	25.65	12.95	25.9	21.7	16.75	18.8	198105000	143600000	445805000	113993500	98655000	48618500	320055000	101876500
52	XP_021726757.1 LOW QUALITY PROTEIN: alpha-glucosidase-like [Chenopodium quinoa]	101.55	323.31		23.5	23	9.5	17	25	26	7	20.5	39.8	40.2	12.95	24.4	40.4	45.2	10	34.5	108073000	122960000	48552000	110800000	145705000	350315000	39736000	130705000
53	XP_021726995.1 aldehyde dehydrogenase family 2 member B7, mitochondrial-like isoform X2 [Chenopodium quinoa]; XP_021726994.1 aldehyde dehydrogenase family 2 member B7, mitochondrial-like isoform X1 [Chenopodium quinoa]	57.796	323.31		15	13.5	0	2.5	14	13.5	0	0	44.8	40.25	0	6.45	38.8	37.65	0	0	20403500	20630500	0	4257200	26255500	35871000	0	0
54	XP_021747433.1 ATP synthase subunit beta, mitochondrial [Chenopodium quinoa]; XP_021727103.1 ATP synthase subunit beta, mitochondrial-like [Chenopodium quinoa]	59.123	323.31		27	27	8	20.5	29.5	29.5	8.5	22	63.9	67.95	23.2	52.35	73	71.3	24.4	59	114655000	135585000	5957450	15473500	160315000	258410000	16575500	27047500
55	XP_021767407.1 ubiquitin-40S ribosomal protein S27a [Chenopodium quinoa]; XP_021737688.1 ubiquitin-40S ribosomal protein S27a [Chenopodium quinoa]; XP_021732872.1 ubiquitin-40S ribosomal protein S27a [Chenopodium quinoa]	17.715	323.31		9	9	0	8	8.5	8.5	3	7.5	57.1	56.1	0	48.1	50.95	53.2	20.2	45.2	156265000	135820000	0	310375000	271025000	166605000	422605000	517155000
56	XP_021729710.1 glutathione S-transferase DHAR2-like [Chenopodium quinoa]; XP_021739624.1 glutathione S-transferase DHAR2-like [Chenopodium quinoa]	23.533	323.31		19	19	7.5	12.5	19.5	18.5	6	10.5	86.05	86.3	36.1	67.7	86.55	84.4	35.4	61.35	181205000	176210000	114413500	70095000	183495000	192285000	96655000	92517000
57	XP_021771712.1 putative aconitate hydratase, cytoplasmic [Chenopodium quinoa]; XP_021730028.1 putative aconitate hydratase, cytoplasmic [Chenopodium quinoa]	108.64	323.31		30	28	6.5	7.5	28	27	4.5	10	41.35	39.2	9.5	10.4	38.4	35.95	7	13.65	77489500	67415500	9261550	11475000	86028000	60363500	9101600	13751000
58	XP_021730097.1 uncharacterized protein LOC110697064 isoform X4 [Chenopodium quinoa]; XP_021730096.1 uncharacterized protein LOC110697064 isoform X3 [Chenopodium quinoa]; XP_021730094.1 uncharacterized protein LOC110697064 isoform X1 [Chenopodium quinoa]	117.58	323.31	UNCHARACTERIZED	14	16	0	34	26.5	23	0	34.5	19.85	23.35	0	53.1	43.65	34.55	0	52.45	3936350	5577500	0	59512500	11984500	14316000	0	59020000
59	XP_021730489.1 probable carboxylesterase 1 [Chenopodium quinoa]	34.657	323.31		12.5	7	4.5	5	11.5	3.5	2.5	4.5	50.95	24.5	15.75	17.7	43	11.15	7.15	15.75	70391000	25271000	125811000	31464000	20727500	7773400	39881500	42681000
60	XP_021730770.1 29 kDa ribonucleoprotein A, chloroplastic-like [Chenopodium quinoa]	29.633	323.31		4	6	0	7	5	8	0	7	19.15	32.5	0	36.9	26.3	39.4	0	36.9	10112950	42703500	0	112085000	15851000	195030000	0	104237500
61	XP_021731544.1 embryogenic cell protein 40-like [Chenopodium quinoa]; XP_021744930.1 water stress-inducible protein Rab21-like [Chenopodium quinoa]	38.88	323.31		14.5	14.5	0	16	17	15	0	15	70.7	70.7	0	71.1	71.4	58.9	0	58.9	192155000	160080000	0	2566700000	291435000	289235000	0	1241100000
62	XP_021731590.1 glycine-rich RNA-binding, abscisic acid-inducible protein-like [Chenopodium quinoa]	16.096	323.31		3	3	0	7	4	4.5	0	6	28.05	21.3	0	62.8	27.4	42.05	0	54	5876350	8882250	0	91510500	18821500	29653000	0	69193000
63	XP_021731883.1 late embryogenesis abundant protein Dc3-like [Chenopodium quinoa]	19.924	323.31		7.5	7.5	0	15.5	12	9.5	0	15	40.75	41.5	0	71.7	59.55	51.85	0	67.75	51325000	48904000	0	1079695000	48913000	45772000	0	815625000
64	XP_021731972.1 heat shock 70 kDa protein 14-like [Chenopodium quinoa]	93.178	323.31		22.5	19.5	2	3	24.5	21.5	0	4.5	37.95	30.45	3.2	4.4	40.3	34.55	0	5.55	20685500	17202000	4140800	2607250	27549000	25973000	0	3466800
65	XP_021732018.1 peroxiredoxin-2B-like [Chenopodium quinoa]	17.572	323.31		8.5	8.5	3	4.5	8.5	9	0	5.5	79	79	22.85	39.55	80.25	82.7	0	47.85	108145000	108035000	30792500	47943500	147960000	365565000	0	93329500
66	XP_021732195.1 catalase [Chenopodium quinoa]	56.678	323.31		16	15.5	5.5	12.5	15	14	0	7.5	43.4	43.3	16.35	35.65	41.05	40.25	0	21.15	69720000	40836500	12130300	21122500	48859000	31676000	0	19980500
67	XP_021732199.1 1,4-alpha-glucan-branching enzyme 1, chloroplastic/amyloplastic-like [Chenopodium quinoa]	98.074	323.31		33	29.5	11	19.5	36	29.5	7	22.5	53.6	44.85	13.95	28.75	53.05	47.5	8.75	33.8	117655000	81168500	38670500	108960000	139710000	83174000	15812000	153760000
68	XP_021732234.1 uncharacterized protein LOC110699051 [Chenopodium quinoa]	51.14	323.31	UNCHARACTERIZED	19.5	15	7	6.5	17.5	15.5	4	11	55.5	43.65	23.05	21.1	52.85	48.35	11.9	33.85	60150500	34839500	25318500	10767300	61262500	37561000	9825700	17895000
69	XP_021732436.1 60S acidic ribosomal protein P0-like [Chenopodium quinoa]	34.248	323.31		14	11.5	0	6.5	14	14	2.5	9	66.9	58.45	0	42.05	70.3	65.75	8.95	46.7	102807500	84104000	0	12671000	100615000	85971500	11538200	32535000
70	XP_021732650.1 oleosin 18.2 kDa-like [Chenopodium quinoa]	19.083	323.31		11	10.5	6	11.5	12	10.5	3.5	8	37.8	37.55	29.7	41.05	41.6	40.55	8.9	31.35	484115000	451695000	2.01462e+09	323190000	744535000	219285000	366390000	302370000
71	XP_021733126.1 phosphoglucomutase, cytoplasmic-like [Chenopodium quinoa]	63.61	323.31		19.5	16.5	4	5.5	23	16	0	5.5	46.9	42.4	8.8	13.55	55.25	41.15	0	15.25	42973500	36824500	6224650	9313150	61538500	34915500	0	9648750
72	XP_021733216.1 uncharacterized protein LOC110700033 isoform X1 [Chenopodium quinoa]; XP_021733217.1 uncharacterized protein LOC110700033 isoform X2 [Chenopodium quinoa]	37.829	323.31	UNCHARACTERIZED	8.5	9	0	8.5	9.5	9.5	3.5	9	39.3	40.8	0	29.75	40.95	39.6	14.2	34.3	38675000	53060000	0	52773000	48653000	159325000	57701000	71120000
73	XP_021733349.1 26S proteasome non-ATPase regulatory subunit 2 homolog A-like [Chenopodium quinoa]	97.981	323.31		28.5	22.5	3.5	5	29	31	5	9	45	36.3	4.45	8.15	47	45.65	7.7	14.6	54291000	48638000	17884700	8770450	54012500	64447500	11670500	21370000
74	XP_021762826.1 elongation factor TuA, chloroplastic-like [Chenopodium quinoa]; XP_021733533.1 elongation factor TuB, chloroplastic-like [Chenopodium quinoa]	53.404	323.31		16.5	16.5	4	12	17.5	16	4.5	12.5	52.25	50.7	11.45	34.65	55.65	49.8	12.35	38.05	83998000	86515500	35247000	25861500	82803000	56763500	30542000	40817500
75	XP_021733735.1 defensin-like protein [Chenopodium quinoa]	8.1205	323.31		0	0	2	2	2	0	2	0	0	0	24.3	24.3	24.3	0	24.3	0	0	0	19205000	8375450	6298000	0	19300500	0
76	XP_021733978.1 nascent polypeptide-associated complex subunit alpha-like protein 1 [Chenopodium quinoa]	21.941	323.31		7	7	2	8	7	7	2.5	6.5	58.7	58.7	13.4	65.2	58.7	58.7	17.15	47.05	23419000	50554500	29828500	183205000	83400000	137710000	26016000	227895000
77	XP_021765249.1 oil body-associated protein 2A-like [Chenopodium quinoa]; XP_021735092.1 oil body-associated protein 2A-like [Chenopodium quinoa]	26.809	323.31		19	19	6	15	19	19	9	15	83.1	83.1	34.15	65.6	83.1	83.1	42.2	74.9	141225000	189150000	31800500	63653500	243055000	269240000	53784000	90117000
78	XP_021735589.1 nascent polypeptide-associated complex subunit beta-like [Chenopodium quinoa]	17.604	323.31		7.5	9	0	10.5	10	10.5	1.5	10	41.65	48.1	0	48.1	48.1	48.1	16.35	48.1	19977000	42319500	0	210875000	70585500	133570000	4714700	128581500
79	XP_021736222.1 LOW QUALITY PROTEIN: alpha-galactosidase-like [Chenopodium quinoa]	46.936	323.31		15	13.5	0	0	15	15	0	3	39.55	36.7	0	0	42.4	41.2	0	9.1	14717500	7449750	0	0	16923000	13879000	0	2395580
80	XP_021736301.1 LOW QUALITY PROTEIN: glyceraldehyde-3-phosphate dehydrogenase-like [Chenopodium quinoa]	39.084	323.31		19	20	12	13	21.5	17	10.5	13.5	67.5	69.7	44.7	46.7	70.6	62.65	43.1	45.95	350270000	372890000	220225000	133675000	437205000	160280000	95593000	135875000
81	XP_021766866.1 putative lactoylglutathione lyase [Chenopodium quinoa]; XP_021736489.1 putative lactoylglutathione lyase [Chenopodium quinoa]	32.343	323.31		13	13	8.5	10.5	14.5	14	3.5	8	56.4	56.4	30.6	41.35	56.55	56.55	13.35	39.8	135525000	169380000	315795000	74673500	141040000	409540000	161570000	138713500
82	XP_021737796.1 late embryogenesis abundant protein ECP63-like isoform X2 [Chenopodium quinoa]; XP_021737795.1 late embryogenesis abundant protein ECP63-like isoform X1 [Chenopodium quinoa]	52.43	323.31		19.5	17	0	29	19.5	15.5	0	31	47.65	44.75	0	55.15	46.6	39.45	0	56.7	56920500	50331000	0	9.61155e+08	48679000	39276000	0	933670000
83	XP_021738270.1 glutamate dehydrogenase B-like [Chenopodium quinoa]	44.666	323.31		13.5	15	0	3	15.5	16	0	3.5	48.05	54.85	0	8.65	57.75	56.95	0	10.1	13207000	24964000	0	968590	44044500	61738000	0	1118120
84	XP_021738541.1 late embryogenesis abundant protein 76-like [Chenopodium quinoa]	25.203	323.31		7.5	8	0	10	9.5	9.5	0	9.5	43.75	43.15	0	49.8	45.6	45.6	0	49.8	26167500	36507000	0	306510000	82727500	107508000	0	192495000
85	XP_021738617.1 glycine-rich RNA-binding protein-like [Chenopodium quinoa]	16.125	323.31		7.5	8	0	12.5	7	8.5	4.5	12	56.35	63.65	0	83.05	51.5	61.5	33.05	83.35	44946500	53077000	0	1.1797e+09	164820000	327905000	22757500	1.31415e+09
86	XP_021738657.1 embryogenic cell protein 40-like [Chenopodium quinoa]	36.855	323.31		12.5	12	0	14	13	12.5	0	13	61.6	61.6	0	74.6	61.7	56.4	0	56.7	83327500	73771000	0	1.1207e+09	137925000	121760000	0	844490000
87	XP_021738945.1 aminopeptidase M1-like [Chenopodium quinoa]	97.586	323.31		21	19.5	5	0	20.5	18.5	2.5	0	34.65	32.2	7.4	0	33.7	29.7	3.65	0	34038500	43171500	37698500	0	33251000	31584000	17685500	0
88	XP_021738963.1 eukaryotic initiation factor 4A-9-like [Chenopodium quinoa]; XP_021738962.1 eukaryotic initiation factor 4A-9-like [Chenopodium quinoa]	46.818	323.31		17.5	13.5	6	4.5	19.5	16	6.5	9	54.1	41.85	17.9	12.8	65.25	46.75	18.4	25.05	76563000	59745500	46423500	19349500	78168500	30208000	37678500	28912000
89	XP_021759077.1 40S ribosomal protein S8-like [Chenopodium quinoa]; XP_021739577.1 40S ribosomal protein S8-like [Chenopodium quinoa]; XP_021773807.1 40S ribosomal protein S8 [Chenopodium quinoa]; XP_021719197.1 40S ribosomal protein S8 [Chenopodium quinoa]	24.604	323.31		6	7.5	4	7	9	6	4.5	7	34.5	40.05	19	39.4	50.7	34.05	24.1	39.4	81405500	99351500	94454500	52000000	85477000	33106500	91949500	24630000
90	XP_021739675.1 V-type proton ATPase catalytic subunit A [Chenopodium quinoa]	68.749	323.31		14	13	3	3.5	15	11.5	2.5	4.5	31.2	28.55	5	8.2	33.4	27.9	4.3	9.55	49192500	31512000	19799500	7868600	47845000	29747000	28171000	8511300
91	XP_021739824.1 adenosine kinase 2-like [Chenopodium quinoa]	37.465	323.31		16.5	15	3	6.5	16.5	16.5	0	8.5	71.55	59.95	10.3	27.7	66.9	63.05	0	36.25	19122000	18815500	18102500	5409900	31006500	54285500	0	15755500
92	XP_021740545.1 late embryogenesis abundant protein D-29-like [Chenopodium quinoa]	53.485	323.31		3	3.5	0	10	6	0	0	8.5	8.05	9.45	0	26	18	0	0	24.45	5203800	5278450	0	120610000	6264600	0	0	67185000
93	XP_021740712.1 fasciclin-like arabinogalactan protein 1 [Chenopodium quinoa]; XP_021771391.1 fasciclin-like arabinogalactan protein 1 [Chenopodium quinoa]	44.293	323.31		5.5	5.5	2	3	7	6.5	2.5	3	26.6	26.6	10.4	14.7	28.5	25.1	12.1	14.7	12004000	11764000	13523500	6239200	25879500	36159500	16729000	7700300
94	XP_021741751.1 methyl-CpG-binding domain-containing protein 11-like [Chenopodium quinoa]	44.416	323.31		3.5	0	2	13	10.5	14	0	10	11.3	0	4	41	33.1	44.05	0	32.85	5733300	0	12352500	182830000	56304000	61792500	0	120571000
95	XP_021742475.1 NADPH-dependent aldehyde reductase 1, chloroplastic-like [Chenopodium quinoa]	37.199	323.31		18	20	7	10	19	17.5	5	12.5	70.75	72.9	26.5	48.45	72.5	68.7	18.3	54.8	300625000	349280000	92830500	36329000	346850000	438560000	49250500	52827000
96	XP_021775345.1 SKP1-like protein 1A [Chenopodium quinoa]; XP_021743046.1 SKP1-like protein 1A [Chenopodium quinoa]	18.577	323.31		4	4	1	4.5	5	4.5	1.5	6	40.6	40.6	9.1	40	44.8	42.7	15.45	49.7	10623000	9632100	28460000	3079500	9346250	17888500	24806500	8136350
97	XP_021743068.1 stromal 70 kDa heat shock-related protein, chloroplastic [Chenopodium quinoa]; XP_021719138.1 stromal 70 kDa heat shock-related protein, chloroplastic-like [Chenopodium quinoa]	75.99	323.31		23.5	22	5.5	15.5	24	25	4	16	35.75	36.9	8	27.05	38.45	42.15	7.15	26.15	43310500	50812000	4977200	23345500	46707500	91001000	14505500	30896500
98	XP_021743161.1 pyruvate kinase 1, cytosolic-like [Chenopodium quinoa]	57.717	323.31		13	10.5	0	0	12	9.5	0	0	36.9	27.45	0	0	35.65	28.55	0	0	5179850	7438550	0	0	17007000	5879500	0	0
99	XP_021743171.1 late embryogenesis abundant protein ECP63-like [Chenopodium quinoa]	52.53	323.31		20	16.5	4.5	32	19	16.5	3.5	29	45	37.95	11.15	54.9	39.65	40.75	7.8	52.45	145730000	117435000	6590050	2.75635e+09	160155000	100117500	21901000	3.3515e+09
100	XP_021743575.1 40S ribosomal protein S6-1 [Chenopodium quinoa]	28.689	323.31		8	6	3	4	5	4.5	2	3	33.6	29.4	16.4	21.6	24.4	22.4	10	14	34816000	32447500	42539500	18379800	39641000	9169900	32099500	9365250
101	XP_021743700.1 protein disulfide-isomerase-like [Chenopodium quinoa]	56.432	323.31		29.5	30	0	27	28	31.5	0	21.5	68.15	70.15	0	66.8	67.55	72.3	0	55.8	15547500	22192500	0	17698500	22071000	61038000	0	14439000
102	XP_021746728.1 T-complex protein 1 subunit epsilon isoform X2 [Chenopodium quinoa]; XP_021743961.1 T-complex protein 1 subunit epsilon isoform X2 [Chenopodium quinoa]; XP_021746727.1 T-complex protein 1 subunit epsilon isoform X1 [Chenopodium quinoa]	59.212	323.31		13	10.5	3	1.5	11	6.5	0	2.5	37	30.2	5.25	3.85	31.8	18.7	0	7.4	17903500	13944500	5539600	4601900	22360000	9452700	0	8586200
103	XP_021744114.1 17.3 kDa class II heat shock protein-like [Chenopodium quinoa]	18.276	323.31		10.5	10	5.5	10.5	11	11	6.5	11	68.9	67.1	49.05	70.7	70.7	70.7	41.45	70.7	234095000	220025000	90724000	304055000	313135000	543280000	219905000	281820000
104	XP_021744729.1 protein SLE1-like [Chenopodium quinoa]	12.43	323.31		10	10.5	0	17	15.5	14.5	0	18	71.5	68.45	0	90.4	86	86	0	90.4	63757500	63587500	0	4855550000	429365000	361645000	0	3848350000
105	XP_021744949.1 seed biotin-containing protein SBP65-like [Chenopodium quinoa]	66.492	323.31		18	19	0	23	21	19.5	0	24	41.35	43.15	0	46.6	43.15	43.45	0	46.25	63449000	64147000	0	370465000	106616500	61753000	0	217890000
106	XP_021745077.1 heat shock cognate protein 80 [Chenopodium quinoa]	79.879	323.31		30	27.5	10.5	13	34	31.5	6.5	15	43.9	41.8	19.35	24.5	50.15	46.2	11.35	27.35	115240000	91278000	19919500	13095500	126260000	107730000	33899500	21398000
107	XP_021745587.1 alpha-L-arabinofuranosidase 1-like [Chenopodium quinoa]; XP_021745586.1 alpha-L-arabinofuranosidase 1-like [Chenopodium quinoa]; XP_021745585.1 alpha-L-arabinofuranosidase 1-like [Chenopodium quinoa]	73.577	323.31		11	9.5	3.5	0	8.5	8.5	2.5	0	24.35	22.1	7.2	0	20.8	21.6	4.6	0	18263000	15741000	8882150	0	10453000	13878500	11262300	0
108	XP_021754554.1 calmodulin [Chenopodium quinoa]; XP_021749259.1 calmodulin [Chenopodium quinoa]; XP_021745669.1 esterase CG5412-like [Chenopodium quinoa]; XP_021754747.1 calmodulin-2/4 [Chenopodium quinoa]	16.86	323.31		8	7	6.5	10.5	8	11	8.5	11.5	77.2	71.5	49.65	64.75	71.5	77.2	52.3	77.2	31467500	68131500	207160000	535245000	30425500	319570000	685950000	407100000
109	XP_021745792.1 oil body-associated protein 1A-like [Chenopodium quinoa]	26.545	323.31		19.5	18.5	7	16	19	20.5	4	15	84.95	83.05	39.2	72.9	76.7	84.95	22.65	74.35	209350000	238920000	25957500	128565000	356150000	396605000	32698500	118804000
110	XP_021746146.1 vicilin-like seed storage protein At2g28490 [Chenopodium quinoa]	62.355	323.31		22.5	23	12.5	22	21	22.5	12	22.5	45.8	47.75	26.4	35.8	41	47.15	24.95	44.45	9.81515e+08	1.6519e+09	841115000	1397400000	487950000	1331200000	574185000	1.26845e+09
111	XP_021746329.1 probable steroid-binding protein 3 [Chenopodium quinoa]	10.928	323.31		4	4.5	0	6.5	6	5.5	0	7	33.3	48.5	0	65.65	57.6	61.1	0	73.7	9673550	8858850	0	145615000	27502500	43288000	0	297530000
112	XP_021746603.1 vignain-like [Chenopodium quinoa]	39.153	323.31		13	12.5	5.5	9.5	13	13.5	0	9.5	62.15	56.05	24.6	37.7	62.4	64.1	0	41.95	117935000	111345000	32519500	85539500	169375000	160290000	0	75711000
113	XP_021747957.1 non-functional NADPH-dependent codeinone reductase 2-like [Chenopodium quinoa]	35.852	323.31		15	9	7.5	5.5	19.5	12	5	14	59.55	37	29.6	22.4	76	49.85	23.05	64.45	16538000	8999900	33855000	11467000	69825500	16599000	102628500	42678500
114	XP_021749042.1 glycine-rich RNA-binding protein 2, mitochondrial-like [Chenopodium quinoa]	15.724	323.31		2	2	0	5	3.5	4	0	7	26.3	26.95	0	57.7	36.5	36.5	0	63.5	1689150	2353200	0	157740000	14499550	48398500	0	250655000
115	XP_021749276.1 ruBisCO large subunit-binding protein subunit beta, chloroplastic [Chenopodium quinoa]	64.602	323.31		27	28	8	10	28	25	7	17.5	61.75	63.5	16.7	22.35	60.5	60.85	17.5	40.45	181810000	162700000	65123000	27014500	160115000	106530000	118314500	45112000
116	XP_021749558.1 triosephosphate isomerase, cytosolic [Chenopodium quinoa]	26.981	323.31		15	15.5	5.5	9.5	17	15.5	5.5	11	84.6	84.8	37.15	68.15	85	84.8	33.8	77.9	69072000	71583500	29514500	15337500	114445000	74186000	28025000	32410500
117	XP_021750597.1 protein synthesis inhibitor PD-S2-like [Chenopodium quinoa]	31.672	323.31		12	11	5.5	8.5	13.5	8.5	4.5	11	52	51.3	23.15	42.3	52.15	41.6	20.05	50.5	211285000	147390000	484420000	65828000	261695000	75173000	65100500	217425000
118	XP_021751685.1 annexin D2-like [Chenopodium quinoa]	36.173	323.31		20.5	20.5	7.5	11.5	19	19.5	5	14.5	70.3	69.3	28.3	47.5	65.5	67.9	19.75	53.15	118150000	171635000	50402000	31985500	152800000	124515000	15097500	51229000
119	XP_021752156.1 oleosin 1-like [Chenopodium quinoa]	16.093	323.31		4	4	3	4	4	3.5	3	4	40.5	40.5	39.2	40.5	40.5	32.65	39.2	40.5	337650000	388385000	539085000	524305000	245065000	92247500	1.08146e+09	352650000
120	XP_021752233.1 13S globulin seed storage protein 1-like [Chenopodium quinoa]	52.327	323.31		23	23.5	17.5	21	22.5	23	10	20	56.8	56.8	50.5	53.3	54.6	54.6	29.05	52.5	1.3849e+09	1.59655e+09	1.44335e+09	9.48385e+08	919915000	1.9073e+09	35596000	646480000
121	XP_021752583.1 1-Cys peroxiredoxin-like [Chenopodium quinoa]	24.255	323.31		17	16	0	16	16	18	3	15	85.8	85.6	0	70.1	70.3	86.3	14.85	73.5	451350000	459425000	0	532775000	636055000	586580000	4593200	701655000
122	XP_021752594.1 cysteine proteinase inhibitor 6-like [Chenopodium quinoa]	28.455	323.31		11.5	14.5	0	13	16.5	15	0	12.5	61.4	66.1	0	63.3	68.9	67.7	0	59	68100500	109785000	0	195250000	108200000	315240000	0	231150000
123	XP_021752668.1 13S globulin seed storage protein 2-like [Chenopodium quinoa]	60.999	323.31		39.5	43	29.5	41.5	42.5	46.5	24	41.5	72.95	74.55	62.45	71.75	77	78.3	55.15	71.6	7.97065e+09	9775900000	5.26215e+09	10295400000	8.0775e+09	12836500000	580460000	11313900000
124	XP_021752787.1 late embryogenesis abundant protein D-29-like [Chenopodium quinoa]	26.689	323.31		7	6	0	13.5	10	9	0	13	30.55	28.3	0	44.7	40.35	33.6	0	44.7	20564500	19295000	0	467315000	32711000	28398500	0	605765000
125	XP_021752847.1 malate dehydrogenase, cytoplasmic [Chenopodium quinoa]	35.334	323.31		15	13.5	3.5	7.5	15	14.5	3.5	11.5	67.8	61.3	18.85	32.1	67.5	64.45	14.3	48.2	107085000	115830000	7822750	12148150	170625000	184725000	4109200	34223000
126	XP_021753098.1 glycine-rich protein 2-like [Chenopodium quinoa]	18.837	323.31		1.5	3.5	0	7.5	4	5	0	6.5	15.25	30.75	0	72	33	37.75	0	54.75	6058550	42386500	0	1.5009e+09	70777500	223510000	0	1079840000
127	XP_021753128.1 peptidyl-prolyl cis-trans isomerase 1-like [Chenopodium quinoa]	18.24	323.31		9.5	8.5	0	9	10	10	2	7.5	69	65.2	0	69.3	69	69	13.75	60.25	429750000	360610000	0	435265000	449335000	289015000	19411500	278895000
128	XP_021754463.1 catalase-like [Chenopodium quinoa]	56.842	323.31		22	20.5	6.5	10	17.5	13	5	7.5	58.6	52.95	17.6	27.65	48.15	35.75	12	19.1	107781500	92171500	61538000	17324000	44463500	26330000	37057000	14201450
129	XP_021755538.1 leucine aminopeptidase 1-like [Chenopodium quinoa]	55.281	323.31		20	20.5	5.5	4.5	22.5	18	0	7.5	57.05	52.45	12.45	12.35	56.7	48.4	0	21.2	22839500	31987000	4059000	2792800	27183000	19252500	0	3484200
130	XP_021755814.1 6-phosphogluconate dehydrogenase, decarboxylating 1-like [Chenopodium quinoa]	53.083	323.31		16.5	15.5	4.5	5	17	9.5	0	7	45.35	42.95	10.15	11.8	44	29.2	0	15.1	24905500	20483500	13195000	2939650	20054000	10816000	0	7133650
131	XP_021756280.1 40S ribosomal protein S18 [Chenopodium quinoa]; XP_021748256.1 40S ribosomal protein S18-like [Chenopodium quinoa]	17.762	323.31		7.5	7.5	4.5	6	7.5	7.5	4.5	4	49.7	49.7	31.25	41.4	49.7	49.7	37.85	34.9	96538500	87442000	44328500	74152000	113000000	33782000	78595000	38043000
132	XP_021756412.1 RGG repeats nuclear RNA binding protein A-like [Chenopodium quinoa]	39.147	323.31		4.5	3	0	11.5	11	8	0	13.5	18.25	14.1	0	43.2	45.3	34.35	0	47.4	1008760	1424710	0	122365000	15277500	12828500	0	91628500
133	XP_021756776.1 heat shock 70 kDa protein-like [Chenopodium quinoa]	71.27	323.31		23.5	23	0	6.5	25.5	21.5	7.5	10.5	45.5	44.85	0	15.05	54.05	41.75	14.4	21.85	38974000	34514000	0	5620900	38754500	15990000	4790250	6490150
134	XP_021757183.1 alpha-1,4-glucan-protein synthase [UDP-forming] 2 [Chenopodium quinoa]	40.318	323.31		24.5	22.5	9.5	5.5	26	28	4.5	10	74.4	70.45	33.8	18.05	82.9	88	14.4	36.85	78412500	85662000	59818500	17718000	103537000	203995000	24753000	33587000
135	XP_021757390.1 glutamine synthetase cytosolic isozyme [Chenopodium quinoa]	39.146	323.31		14.5	12.5	3.5	13	13	9	0	10.5	50.15	51.15	12.8	42.4	43.25	34.8	0	39.3	95053500	57674500	5530950	58362000	44590000	29692000	0	40265000
136	XP_021758810.1 thiamine thiazole synthase, chloroplastic-like [Chenopodium quinoa]	37.889	323.31		18.5	17	7	12.5	17	16	3.5	12.5	75.95	65.05	30.05	42.4	67.1	67.1	17.3	46.75	228540000	236825000	26743500	334925000	170005000	160880000	4220050	139490000
137	XP_021759395.1 adenylate kinase 4-like [Chenopodium quinoa]	26.674	323.31		5.5	6	1.5	7	8	6.5	2	5	33.25	34.7	9.3	35.5	40.9	37.6	11.2	25	23057000	17362500	2234000	21098500	46562500	23925500	13917000	17854500
138	XP_021759719.1 protein disulfide-isomerase-like [Chenopodium quinoa]; XP_021759718.1 protein disulfide-isomerase-like [Chenopodium quinoa]	56.519	323.31		31	31	0	25.5	28	32.5	4	21.5	70.5	70.05	0	60.05	65.95	71.45	10.1	54.35	83371000	102160500	0	104045000	70860500	207425000	7316800	73875000
139	XP_021759994.1 14-3-3-like protein [Chenopodium quinoa]; XP_021759993.1 14-3-3-like protein [Chenopodium quinoa]	29.041	323.31		15	14	0	0	15	14	0	9	66.75	58.95	0	0	64.4	63.2	0	48.25	17715500	27489000	0	0	29362500	46391500	0	14265400
140	XP_021760397.1 stromal 70 kDa heat shock-related protein, chloroplastic-like [Chenopodium quinoa]	74.859	323.31		31	27.5	7.5	26.5	32.5	29	7	25	44	38.4	11.25	41.05	44.5	38.65	11.1	38.65	228575000	169830000	52267000	254890000	145730000	151345000	62319500	295635000
141	XP_021761501.1 ATP synthase subunit gamma, mitochondrial-like [Chenopodium quinoa]	35.343	323.31		7	6	0	1	7	5	0	3.5	38.1	33.3	0	6.2	38.1	29.9	0	18.1	17427500	5725100	0	3893900	9174950	6807600	0	9646300
142	XP_021761516.1 chaperone protein ClpB1 [Chenopodium quinoa]	100.65	323.31		21	20.5	0	6	20.5	17	0	6.5	33.45	32.55	0	11	33.65	29.05	0	10.8	39888500	37773000	0	8172550	33094000	22320500	0	6348900
143	XP_021762684.1 oleosin 16.4 kDa-like [Chenopodium quinoa]	18.446	323.31		4	5	2	5	5	3	0	4	19.9	23.4	13.5	25.7	23.4	18.7	0	23.1	50952500	50413000	173255000	24888000	46162500	8745800	0	22072500
144	XP_021762713.1 vicilin-like antimicrobial peptides 2-1 [Chenopodium quinoa]	63.934	323.31		43.5	40.5	36	33.5	38.5	39.5	24	32	53.85	53.8	50.85	42.85	54.7	53.5	38.35	44.05	1.9209e+09	1.5417e+09	4.7029e+09	557160000	705485000	1.6016e+09	165560000	484565000
145	XP_021763118.1 glutathione S-transferase-like [Chenopodium quinoa]	24.06	323.31		11	11	5	8	11	11	5	8.5	73.4	73.4	38.3	51.9	73.4	73.4	38.55	53.75	20771500	35456500	23597000	16127500	34139500	44176000	36932500	21473000
146	XP_021763127.1 granule-bound starch synthase 1, chloroplastic/amyloplastic-like [Chenopodium quinoa]	66.89	323.31		38.5	38	31	41.5	37.5	34	26	45.5	82.95	84.6	65.45	82.6	79.7	77.45	57	86.55	200715000	271095000	882575000	1.09245e+09	177945000	79066000	312020000	2.07035e+09
147	XP_021764094.1 phosphoglycerate kinase 3, cytosolic-like [Chenopodium quinoa]	42.371	323.31		22	22	6	15	23.5	23.5	4.5	17	71.6	72.85	21.7	53.5	76.7	76.7	15.2	60.35	125715000	133745000	15360750	57342500	178750000	164320000	12026500	81609000
148	XP_021764293.1 40S ribosomal protein S15-4-like [Chenopodium quinoa]	17.35	323.31		3	3	2	3	3	2	2	3	34.2	34.2	23.2	34.2	34.2	23.2	23.2	34.2	25568000	20626500	9966250	9925350	26216500	8305100	34540500	9351250
149	XP_021764389.1 vicilin-like antimicrobial peptides 2-2 [Chenopodium quinoa]	64.741	323.31		44.5	40	39	33.5	38.5	38.5	25.5	33	60	58.65	52.85	51.35	59.55	58.65	40.15	50.25	2.51825e+09	2.2288e+09	11866800000	2588000000	873300000	2.05115e+09	1.66395e+09	1269100000
150	XP_021764400.1 late embryogenesis abundant protein 32-like [Chenopodium quinoa]	30.695	323.31		0	0	0	5	4	5	0	5	0	0	0	27.6	21	27.6	0	27.6	0	0	0	58591000	8440850	33974500	0	40127000
151	XP_021764684.1 50S ribosomal protein L12, chloroplastic-like [Chenopodium quinoa]; XP_021773955.1 50S ribosomal protein L12, chloroplastic [Chenopodium quinoa]	19.715	323.31		6	5	0	7	5	5.5	0	6	46.8	42	0	51.1	42.3	44.15	0	46.8	118920000	127845000	0	680915000	158130000	499840000	0	668175000
152	XP_021764783.1 1,4-alpha-glucan-branching enzyme 2-2, chloroplastic/amyloplastic-like isoform X1 [Chenopodium quinoa]; XP_021764784.1 1,4-alpha-glucan-branching enzyme 1, chloroplastic/amyloplastic-like isoform X2 [Chenopodium quinoa]	97.983	323.31		34.5	32.5	12	20	35.5	30.5	12	26.5	46.9	44.25	15.3	33.2	47.3	43.35	16.4	39.35	190705000	116910000	66868500	178695000	208495000	118850000	78193000	175315000
153	XP_021764798.1 fructose-bisphosphate aldolase, cytoplasmic isozyme [Chenopodium quinoa]	38.409	323.31		19.5	18.5	7	12	22.5	21	6.5	15	77.6	78.85	35.9	53.35	81.1	81.25	28.55	64.25	228495000	249085000	99514000	87738000	283260000	566715000	64186500	127305000
154	XP_021764830.1 enolase-like [Chenopodium quinoa]	48.126	323.31		18.5	19.5	5.5	11	21	19.5	4.5	15	58.45	56.85	20.25	39.45	64.6	60.8	17.6	48.65	95191000	117890000	25173000	26995500	171680000	101361500	7774350	35581000
155	XP_021764833.1 peroxiredoxin-2E, chloroplastic-like [Chenopodium quinoa]	24.143	323.31		6.5	6.5	2	6	7	6.5	0	5.5	50	50	16.7	38.35	46.7	48.25	0	33.7	23371000	33158500	6860050	18202500	29015000	48066500	0	28071000
156	XP_021765110.1 tripeptidyl-peptidase 2-like [Chenopodium quinoa]	150.01	323.31		32	26	3	4	34	26	4.5	5.5	34.25	27.6	3.7	3.85	36.6	25.95	4.1	5.35	37783000	26261000	3930950	3151800	39224500	15492500	2853250	4318300
157	XP_021765129.1 uncharacterized protein LOC110729666 isoform X1 [Chenopodium quinoa]; XP_021765130.1 uncharacterized protein LOC110729666 isoform X2 [Chenopodium quinoa]	121.07	323.31	UNCHARACTERIZED	25	28	0	40.5	32	33	0	39.5	37	41.65	0	58.35	50.4	50.15	0	57.7	19722500	26505000	0	212220000	38147000	45418000	0	154810000
158	XP_021765473.1 em-like protein GEA6 [Chenopodium quinoa]	8.9506	323.31		6	8	0	10	11	9	2	10.5	54.15	67.25	0	71.4	79.8	70.2	31	75	24900500	36490000	0	2.56145e+09	435560000	336700000	6273900	2.8919e+09
159	XP_021768314.1 V-type proton ATPase subunit B 2 [Chenopodium quinoa]; XP_021765533.1 V-type proton ATPase subunit B 2 [Chenopodium quinoa]	53.78	323.31		15	14.5	0	7	13.5	14	0	6.5	48.15	44.05	0	20.8	42.8	45.8	0	17.7	22113000	30652000	0	12595000	18876000	34216500	0	11230500
160	XP_021765715.1 2-Cys peroxiredoxin BAS1, chloroplastic-like isoform X2 [Chenopodium quinoa]; XP_021766570.1 2-Cys peroxiredoxin BAS1, chloroplastic [Chenopodium quinoa]; XP_021765707.1 2-Cys peroxiredoxin BAS1, chloroplastic-like isoform X1 [Chenopodium quinoa]	29.9	323.31		6.5	7	0	3	5.5	7.5	1.5	4.5	27.3	31.9	0	20.1	27.3	37.2	6.4	27.3	19659500	56219500	0	12035500	24200500	184710000	37275500	17636500
161	XP_021766478.1 ruBisCO large subunit-binding protein subunit alpha-like [Chenopodium quinoa]	61.825	323.31		26.5	29	6.5	16.5	30.5	26.5	4	19.5	62.05	71.25	11.45	36.9	70.8	64.9	9.7	43.1	120960000	146405000	12042000	37498500	154815000	234775000	8722700	64110500
162	XP_021766485.1 pullulanase 1, chloroplastic-like [Chenopodium quinoa]	106.21	323.31		42	42	13.5	15.5	47	46.5	10.5	28.5	65.85	67.5	19.3	20.9	68.7	69.75	15.55	46.35	136395000	122720000	34203500	26532000	154850000	201445000	20551000	66116500
163	XP_021766855.1 aspartic proteinase A2-like [Chenopodium quinoa]; XP_021766854.1 aspartic proteinase A2-like [Chenopodium quinoa]	55.4	323.31		18.5	16.5	0	8.5	15	17	0	8	48.05	41.95	0	21.4	35.05	45.2	0	21.05	33588000	26249000	0	16490000	25384500	44612000	0	12847000
164	XP_021768828.1 legumin A-like [Chenopodium quinoa]	53.642	323.31		34.5	35	24	31.5	32.5	33	17.5	33	69	69	55.7	62.3	67.5	67.75	48.85	67.2	8.0419e+09	8.4987e+09	5.60305e+09	7.85415e+09	4930850000	7.46175e+09	9.0056e+08	7.2087e+09
165	XP_021768838.1 11S globulin seed storage protein 2-like [Chenopodium quinoa]	52.44	323.31		42	41.5	27.5	39	41.5	42.5	22.5	38.5	77.2	78.2	60.45	74.85	73.5	79.15	57.25	71.9	7.39305e+09	8.60895e+09	8.08695e+09	5.5191e+09	5422850000	7.7408e+09	476780000	4.56875e+09
166	XP_021768906.1 cell division cycle protein 48 homolog [Chenopodium quinoa]; XP_021769735.1 cell division cycle protein 48 homolog [Chenopodium quinoa]	89.425	323.31		23.5	22.5	5	8.5	27.5	19	6.5	8.5	38.75	38.1	8.55	14.6	42.85	31.95	12.05	14.55	29909000	26438500	4509900	6634450	33892500	13960500	16948000	8064800
167	XP_021769623.1 elongation factor 1-delta-like [Chenopodium quinoa]	25.005	323.31		11.5	12	0	11	11.5	13	2.5	13.5	59.8	61.95	0	52.2	62.2	66.1	13.5	58.5	127960000	129485000	0	349590000	177050000	330230000	12666600	318640000
168	XP_021770181.1 legumin A-like [Chenopodium quinoa]	53.576	323.31		34	34.5	27	31	33	33.5	19	32.5	70.4	71.2	64.95	68.7	69.75	69.95	53.7	68.35	5.0703e+09	6.0205e+09	5.2487e+09	7.9985e+09	3.73995e+09	5.62505e+09	319305000	6.11425e+09
169	XP_021770915.1 alpha-1,4 glucan phosphorylase L isozyme, chloroplastic/amyloplastic-like [Chenopodium quinoa]	109.54	323.31		37	32.5	20	20	35	17.5	14	23	56.6	48.8	26.4	27.9	51.1	24.6	19	31.9	93816000	41995000	125435000	29428000	38313500	14288000	52780500	27698500
170	XP_021771015.1 isocitrate dehydrogenase [NADP]-like [Chenopodium quinoa]	46.128	323.31		20.5	17	6	4	18.5	18	5	7	49.85	43.2	18.15	12.15	49.6	44.9	14.25	20.6	48337500	32795000	25582500	10319250	27764500	25979500	10815650	14062500
171	XP_021773823.1 phosphoenolpyruvate carboxylase 2 [Chenopodium quinoa]; XP_021771221.1 phosphoenolpyruvate carboxylase 2 [Chenopodium quinoa]	110.12	323.31		35	32	6	5	35	18.5	3.5	9	47.45	41.45	7.25	6.9	46.15	23.05	4.25	12.15	71666500	49339000	10235850	7488850	58549500	12861500	14114500	11954000
172	XP_021772246.1 elongation factor 1-beta 2-like [Chenopodium quinoa]	24.673	323.31		12	13	0	11.5	14	15.5	0	11	69.8	71.8	0	67.1	72	76	0	62.45	76135500	80374000	0	97999500	90848000	210400000	0	121455000
173	XP_021772865.1 26S proteasome regulatory subunit 6A homolog [Chenopodium quinoa]	47.721	323.31		13	10.5	0	3.5	14	10	0	6	52.2	38.55	0	14.55	52.5	37.25	0	21.2	25842500	18398500	0	2114700	25636500	10731500	0	7267950
174	XP_021772961.1 NADPH-dependent aldehyde reductase 1, chloroplastic-like [Chenopodium quinoa]	31.866	323.31		23.5	23	9.5	7.5	22.5	23	7.5	14	83.8	82.6	39.45	34.6	80.7	82.6	28.85	60.95	314600000	374400000	162910000	26707500	477625000	459940000	127970000	102412500
175	XP_021774970.1 luminal-binding protein [Chenopodium quinoa]	73.511	323.31		25	23.5	5	16	26	23	8.5	18	44.6	41	8	28.65	47.8	40.2	16.8	33.5	50270500	38828000	21261500	19267000	51418500	37285500	51717500	26667000
176	XP_021775048.1 granule-bound starch synthase 1, chloroplastic/amyloplastic-like [Chenopodium quinoa]; XP_021775047.1 granule-bound starch synthase 1, chloroplastic/amyloplastic-like [Chenopodium quinoa]	66.935	323.31		42	40.5	30	45.5	40.5	37	28.5	48.5	85.85	85.2	62.05	83.1	82.5	81.25	62.3	86.85	730030000	742730000	2.39925e+09	1.77115e+09	444235000	187285000	1021630000	4.63185e+09
177	XP_021775340.1 60S ribosomal protein L4-like [Chenopodium quinoa]; XP_021721538.1 60S ribosomal protein L4-like [Chenopodium quinoa]	45.143	323.31		14.5	11.5	5	4	15	12	3	3.5	46.8	35.8	18.1	12.25	48	37.9	11.5	12.05	103324000	101479000	41528500	14825500	136755000	26136500	36071500	12063500
178	XP_021775423.1 glutathione S-transferase-like [Chenopodium quinoa]	24.012	323.31		10	10	5	7.5	11	10.5	4	8.5	69.2	69.2	38.3	49.55	72.9	71.05	33.65	53.25	147380000	206435000	88542000	53971000	178900000	346850000	76015500	80811000
179	XP_021775935.1 beta-glucosidase 13-like [Chenopodium quinoa]	63.617	323.31		20.5	19.5	5	11.5	23.5	19.5	4	19.5	49.2	46.15	10.4	26.65	49.5	42.7	8.6	39.4	66242500	56354500	33471500	35695000	102995000	45636000	60539500	74993000
180	XP_021776224.1 heat shock 70 kDa protein, mitochondrial [Chenopodium quinoa]	72.596	323.31		18.5	21	3	8	22.5	22.5	0	11	41.5	46.8	5.05	15.7	48.5	46.6	0	23.65	44403500	40892500	6734550	21275000	51305500	60787000	0	39519000
181	XP_021776463.1 60S ribosomal protein L9-like [Chenopodium quinoa]; XP_021753391.1 60S ribosomal protein L9-like [Chenopodium quinoa]; XP_021750799.1 60S ribosomal protein L9-like [Chenopodium quinoa]	21.879	323.31		11	11.5	5.5	6	12	10.5	6	7	57.8	61.4	39.35	40.4	61.7	60.85	33.95	38.6	88209000	79137000	55734000	12566500	112730000	40948000	137595000	17799500
182	YP_009380220.1 ribulose-1,5-bisphosphate carboxylase/oxygenase large subunit (chloroplast) [Chenopodium album];YP_009380136.1 ribulose-1,5-bisphosphate carboxylase/oxygenase large subunit (chloroplast) [Chenopodium quinoa]	52.625	323.31		23	23	13	15.5	23.5	23	11	14	58.2	57.7	32	41.05	58	58	21.65	35.25	597270000	641005000	435780000	104398000	488660000	259790000	373180000	183035000
183	YP_009380137.1 AtpB (chloroplast) [Chenopodium quinoa];YP_009380221.1 AtpB (chloroplast) [Chenopodium album]	53.731	323.31		19	18	0	0	19	18	2.5	5.5	55.3	53.2	0	0	58.8	56.2	6.8	15.45	15772000	20312000	0	0	22911500	16794000	482400	1781200
184	YP_009561119.1 ATP synthase subunit 1 (mitochondrion) [Chenopodium quinoa]	54.954	323.31		18	15	5.5	8	16.5	15	5.5	12.5	45.55	38.7	14.05	22.25	45.55	39.25	14.5	31.35	280340000	222665000	20553600	47927000	262345000	150170000	43947000	84707500
185	XP_021775698.1 14-3-3-like protein D [Chenopodium quinoa]; XP_021718413.1 14-3-3-like protein D [Chenopodium quinoa]	29.787	323.01		11	12	3	5.5	11.5	11.5	2.5	6.5	53.85	57.1	14.6	25.3	50.4	53.25	7.25	31.8	30768500	39608500	6150900	9156450	42637000	55215000	8042000	14673000
186	XP_021775807.1 mitochondrial import inner membrane translocase subunit TIM8-like [Chenopodium quinoa]; XP_021737427.1 mitochondrial import inner membrane translocase subunit TIM8-like [Chenopodium quinoa]	8.5779	316.53		3	3	0	0	6	5.5	0	0	42.7	42.7	0	0	78.7	72	0	0	8214250	10932000	0	0	13227000	21313000	0	0
187	XP_021774813.1 T-complex protein 1 subunit beta [Chenopodium quinoa]; XP_021752754.1 T-complex protein 1 subunit beta-like [Chenopodium quinoa]	57.262	316.1		22	20	2	1.5	24	20.5	4	5	61.5	54.75	6.3	5.1	67.1	56.1	10.6	15	27981000	22346500	1913200	521250	24857000	14404000	4884200	2375200
188	XP_021771970.1 formate--tetrahydrofolate ligase isoform X1 [Chenopodium quinoa]; XP_021771971.1 formate--tetrahydrofolate ligase isoform X2 [Chenopodium quinoa]; XP_021728857.1 formate--tetrahydrofolate ligase-like [Chenopodium quinoa]	67.696	316.06		9.5	9.5	0	0	8.5	7	0	0	25.25	25.35	0	0	21.75	19.2	0	0	13910000	12817500	0	0	15092000	4775900	0	0
189	XP_021729805.1 11-beta-hydroxysteroid dehydrogenase-like 5 [Chenopodium quinoa]	39.507	316.01		6	6	4	0	7	4.5	4	2	19.9	19.9	13.6	0	23.3	15.9	13.9	8.2	22206000	16858000	20000000	0	20578000	6889950	40420000	5260000
190	XP_021766382.1 ribose-phosphate pyrophosphokinase 4 [Chenopodium quinoa]; XP_021751428.1 ribose-phosphate pyrophosphokinase 4-like [Chenopodium quinoa]	35.406	314.16		9.5	8	0	2	7.5	10.5	2	3	48.3	42.3	0	9.15	39.45	53	10.05	14.95	42167500	37686000	0	1240110	30814500	79104500	4252550	3857700
191	XP_021747568.1 antimicrobial peptide X precursor-like [Chenopodium quinoa]	53.999	313.07		13.5	12.5	10.5	14	13.5	14	10	15.5	24	23.05	21.45	24.55	25.3	25.55	22.9	25.3	263815000	314220000	1106950000	1259200000	489830000	1.09e+09	2.1189e+09	1.79965e+09
192	XP_021754187.1 puromycin-sensitive aminopeptidase-like isoform X2 [Chenopodium quinoa]; XP_021754186.1 puromycin-sensitive aminopeptidase-like isoform X2 [Chenopodium quinoa]; XP_021754185.1 puromycin-sensitive aminopeptidase-like isoform X1 [Chenopodium quinoa]	100.36	312.85		22.5	21	0	0	25.5	28	0	0	34.75	33.65	0	0	37.45	43.5	0	0	11594000	11987000	0	0	14000000	24644000	0	0
193	XP_021755225.1 nucleoside diphosphate kinase 1-like [Chenopodium quinoa]	16.318	311.37		7	7	2.5	6	6	7.5	4.5	6.5	65.5	65.5	16.9	50	50	68.2	37.85	57.75	165190000	248200000	49202500	246045000	255320000	657160000	93351500	186945000
194	XP_021725718.1 40S ribosomal protein S5-like [Chenopodium quinoa]	23.285	311.32		9	9.5	2.5	5	9	7	2.5	4	66.2	68.1	23.1	34.05	57.1	52.65	18.3	31.2	52202500	48029500	21762500	9671400	65172000	15140450	113579500	10166950
195	XP_021726966.1 guanine nucleotide-binding protein subunit beta-like protein [Chenopodium quinoa]	35.921	308.26		15.5	15	7.5	3.5	12.5	12.5	5	5.5	67.3	62.7	32.45	13.8	48.6	53.05	20.75	22.8	132055000	124790000	82264000	5882150	110460000	64108500	52590500	16912050
196	XP_021724519.1 26S proteasome non-ATPase regulatory subunit 11 homolog [Chenopodium quinoa]; XP_021735208.1 26S proteasome non-ATPase regulatory subunit 11 homolog [Chenopodium quinoa]; XP_021735207.1 26S proteasome non-ATPase regulatory subunit 11 homolog [Chenopodium quinoa]	47.197	306.86		11.5	9.5	2.5	0	13	11	3	2.5	38.15	33.4	7.45	0	48.45	42.05	9	6.65	11456450	12358000	19439000	0	10745000	7338350	9824550	5079850
197	XP_021735412.1 glutamine synthetase nodule isozyme-like [Chenopodium quinoa]	39.308	303.7		14.5	13.5	3.5	13	15.5	12	0	12	54.45	53.1	13.7	56.7	57.8	52.55	0	51.25	55723000	42357000	12812000	24891500	42866000	35062500	0	29857500
198	XP_021740382.1 desiccation-related protein PCC3-06-like isoform X2 [Chenopodium quinoa]; XP_021740381.1 late embryogenesis abundant protein 29-like isoform X1 [Chenopodium quinoa]	30.693	301.26		11.5	10	0	19	13.5	13.5	0	22.5	33.95	34.15	0	47.2	35.05	35.6	0	51.85	17182000	24041500	0	333615000	29356000	41599000	0	390565000
199	XP_021747441.1 eukaryotic translation initiation factor 5A-4-like [Chenopodium quinoa]; XP_021740008.1 eukaryotic translation initiation factor 5A-4-like [Chenopodium quinoa]	17.34	300.55		10	10	0	11.5	11.5	8	2	11	66	69.15	0	69.15	72.3	65.7	11.3	72	54438500	55832500	0	195110000	87392000	45892000	9814400	135990000
200	XP_021721259.1 ATP synthase subunit d, mitochondrial [Chenopodium quinoa]; XP_021715217.1 ATP synthase subunit d, mitochondrial [Chenopodium quinoa]	19.835	297.55		9.5	8	0	10	11.5	11	3.5	10.5	48.8	43.5	0	51.2	52.95	56.25	21.75	58.05	29010500	36648500	0	98254500	48837000	94006000	11552000	92745500
201	XP_021723256.1 uncharacterized protein LOC110690692 isoform X2 [Chenopodium quinoa]; XP_021723255.1 uncharacterized protein LOC110690692 isoform X1 [Chenopodium quinoa]	58.084	293.77	UNCHARACTERIZED	7	5.5	0	0	9.5	9.5	1	0	24.45	19.6	0	0	31.15	31.65	3.5	0	5265050	6107700	0	0	7763200	8271050	7403700	0
202	XP_021741246.1 T-complex protein 1 subunit theta-like [Chenopodium quinoa]	59.16	293.28		13.5	13	0	0	12.5	11.5	0	3.5	36.25	32.95	0	0	33.2	31.3	0	7.5	28162000	18102000	0	0	56339000	13983500	0	2970400
203	XP_021723393.1 non-specific lipid-transfer protein-like [Chenopodium quinoa]	12.878	290.95		4	4	3.5	4	4	4	4	4	43.7	43.7	40.1	43.7	43.7	43.7	43.7	43.7	21805500	34004000	134500000	51971000	29629000	41179500	215655000	48339500
204	XP_021733866.1 11S globulin seed storage protein 2-like [Chenopodium quinoa]	34.286	290.68		3	4.5	0	0	4	6.5	0	0	11.5	19.95	0	0	16.75	30.8	0	0	4982800	7962350	0	0	4132400	34770000	0	0
205	XP_021765205.1 sorbitol dehydrogenase-like [Chenopodium quinoa]	38.863	290.58		11	10	0	3	10.5	9	2.5	0	48.6	43.2	0	10.4	45.7	39.15	9.05	0	33113000	17793000	0	7209350	23980500	12714000	6345300	0
206	XP_021755293.1 endoplasmin homolog [Chenopodium quinoa]; XP_021755954.1 endoplasmin homolog [Chenopodium quinoa]	93.114	288.56		16.5	12.5	0	6	14	11	0	5	26.1	19.35	0	9.15	23.25	18.35	0	6.9	12708100	8645850	0	4613250	11586500	6787900	0	2335750
207	XP_021768404.1 FAM10 family protein At4g22670-like [Chenopodium quinoa]	43.839	287.73		8.5	8.5	0	6	9	8	2	5.5	31.05	28.45	0	16.5	32.5	26.95	6.4	16.5	19600500	19747000	0	39983000	26664000	16409500	6921600	27957500
208	XP_021714483.1 polyadenylate-binding protein 2-like [Chenopodium quinoa]	71.697	287.47		13	10.5	0	7.5	14	8.5	0	8.5	25.5	22.5	0	18.05	29.75	20.95	0	20.7	44487500	36586500	0	28093500	47685500	36813000	0	25471500
209	XP_021756577.1 uncharacterized protein LOC110721684 [Chenopodium quinoa]	26.633	286.02	UNCHARACTERIZED	7	8	3.5	5	8	7.5	3.5	5.5	46.55	48.9	20.55	33.35	48.9	48.9	21.2	35.7	104200000	74623500	34444500	11881000	50329000	71540500	32382000	17525500
210	XP_021761871.1 alanine aminotransferase 2-like [Chenopodium quinoa]	58.405	285.12		12	11.5	2	2.5	11.5	9.5	0	3.5	32.7	30.25	5.05	6.2	31.75	27.65	0	7.7	47538000	27313000	7618000	6294200	22800000	33448500	0	5426250
211	XP_021731294.1 aldose reductase-like [Chenopodium quinoa]	36.454	279.33		21.5	20.5	7.5	12	20	20.5	6	11.5	73.25	70.5	20.5	36.95	64	69.7	23.45	36.95	98486500	129155000	56528000	16733000	183480000	248570000	7956400	26960500
212	XP_021763557.1 ribulose bisphosphate carboxylase small chain 1, chloroplastic-like [Chenopodium quinoa]; XP_021763559.1 ribulose bisphosphate carboxylase small chain 3, chloroplastic-like [Chenopodium quinoa]	20.064	278.55		10.5	11	6	6.5	9.5	8.5	4.5	7	63.7	65.9	43.6	45.8	53.9	49.45	27.65	48	319220000	384195000	627675000	41595500	250355000	197985000	328395000	116882000
213	XP_021746142.1 glucose-1-phosphate adenylyltransferase small subunit, chloroplastic/amyloplastic-like [Chenopodium quinoa]	55.953	278.25		23.5	21.5	7.5	11.5	20.5	15	7.5	13	62.05	54.7	19.4	32.25	53.75	35.1	17.15	31.4	96210500	58389500	53649500	25456500	55376000	23785000	38696000	44916000
214	XP_021737441.1 glutamate-1-semialdehyde 2,1-aminomutase, chloroplastic-like [Chenopodium quinoa]	50.951	274.18		11.5	9.5	0	2	10.5	10.5	0	7	45.6	41.1	0	5.2	42.65	42.75	0	23.15	33095000	36712000	0	17888500	34567500	39409000	0	15318200
215	XP_021721856.1 heterogeneous nuclear ribonucleoprotein 1-like [Chenopodium quinoa]	41.507	273.51		6.5	7	0	8	6.5	8	0	10	24	26.1	0	30.5	25.25	24.85	0	34.9	15494500	25739000	0	62211000	38325500	67505000	0	124493000
216	XP_021742050.1 eukaryotic translation initiation factor 3 subunit B-like [Chenopodium quinoa]	82.102	272.91		18.5	16.5	4.5	0	20	15.5	2	0	36	33.3	9.05	0	39.25	31.6	5.2	0	45497500	57896000	98792000	0	44093500	57667000	386045000	0
217	XP_021751652.1 alpha-1,4 glucan phosphorylase L isozyme, chloroplastic/amyloplastic-like [Chenopodium quinoa]	109.92	272.88		35.5	28.5	17.5	14.5	33	15.5	11.5	20	55.15	43.8	22.95	18.75	49	21.55	16.3	27.2	37162000	21035000	22159500	19217000	24305000	11308400	17758000	21410000
218	XP_021715572.1 clathrin heavy chain 1-like [Chenopodium quinoa]	192.83	272.63		25	11.5	0	0	19	6	2.5	2	20.85	8.5	0	0	15.15	4.35	1.85	1.45	28879500	14913500	0	0	22426500	3106850	15678500	3090750
219	XP_021741280.1 uncharacterized protein LOC110707565 [Chenopodium quinoa]	19.862	269.12	UNCHARACTERIZED	1	0	0	2	0	2	0	3	12.5	0	0	21.7	0	20.9	0	29.3	4438400	0	0	14205000	0	20599000	0	26140000
220	XP_021769265.1 uncharacterized protein LOC110733513 [Chenopodium quinoa]; XP_021732565.1 uncharacterized protein LOC110699351 [Chenopodium quinoa]	28.543	267.88	UNCHARACTERIZED	3	3	0	4.5	4.5	4	0	5	15.45	15.45	0	26.65	25	23.35	0	29.8	5285450	5131750	0	10914000	6841650	6007450	0	11709500
221	XP_021762739.1 glyoxylate/succinic semialdehyde reductase 1-like [Chenopodium quinoa]	30.879	267.83		5.5	5.5	0	0	7	7	0	2.5	25.5	27.95	0	0	35.55	35.35	0	11.7	5841200	6051050	0	0	8121950	10888950	0	1943650
222	XP_021736891.1 peroxiredoxin-2B-like [Chenopodium quinoa]	17.562	265.72		9	9	0	6	8.5	9	2.5	7	75.3	75.3	0	49.4	72.85	75.3	18.8	59.9	65163500	66383500	0	37002500	108267500	194935000	58171500	56017500
223	XP_021767610.1 2,3-bisphosphoglycerate-independent phosphoglycerate mutase [Chenopodium quinoa]; XP_021767606.1 2,3-bisphosphoglycerate-independent phosphoglycerate mutase [Chenopodium quinoa]	61.536	265.04		17	16.5	3.5	8.5	19.5	20.5	2	7	52.25	49.1	9.5	29	57.65	62.7	6	22.75	25299000	29550000	1160600	2982400	26255000	29405000	1368450	4428120
224	XP_021768348.1 60S ribosomal protein L13-1 [Chenopodium quinoa]	23.817	264.58		6.5	5.5	3	7	7	5.5	2.5	5	37.45	35.25	12.6	43	37.7	35.5	12.55	34.05	92453500	85171000	74404500	78481000	106710000	19773500	50621000	43118000
225	XP_021750653.1 annexin-like protein RJ4 [Chenopodium quinoa]	35.945	263.41		23.5	21	12	11.5	20.5	17.5	7	15	62.5	54.8	37.95	36.05	57.5	51.3	24.05	48.7	118455000	67954500	117205000	74179000	65671500	30448500	54675500	69904500
226	XP_021744134.1 60S ribosomal protein L7-3-like [Chenopodium quinoa]	28.459	262.99		13	12.5	3	6.5	14	11.5	2.5	5.5	44.65	42	11.9	30.55	45.9	43.85	11.65	26.85	167680000	142785000	197640000	14574000	189640000	55957500	62825000	19443500
227	XP_021742662.1 protein disulfide-isomerase like 2-1-like [Chenopodium quinoa]; XP_021772768.1 protein disulfide-isomerase like 2-1-like [Chenopodium quinoa]	39.377	262.43		5	3.5	0	5	6	4	0	5	22	16.6	0	19.65	24.5	19.95	0	18.25	10835500	10381500	0	6726650	6886550	6333350	0	6941550
228	XP_021745722.1 adenosylhomocysteinase-like [Chenopodium quinoa]	53.498	262.26		23	22.5	13.5	10.5	24	24	7.5	14.5	54.4	55	30.45	28.35	61.1	60.2	17.2	40.4	137145000	150860000	149815000	14455150	200340000	248880000	110850000	35707500
229	XP_021754410.1 outer envelope pore protein 16, chloroplastic-like [Chenopodium quinoa]	14.328	261.61		2.5	2.5	0	4.5	1.5	0	2.5	4.5	29.45	31.65	0	57.35	20.25	0	29.45	57	21259000	18241500	0	19980000	15765000	0	8457200	48190500
230	XP_021738866.1 elongation factor Tu, mitochondrial-like [Chenopodium quinoa]; XP_021729296.1 elongation factor Tu, mitochondrial-like [Chenopodium quinoa]	49.313	260.57		12.5	10.5	0	7.5	11.5	10	1.5	7	42.7	34.25	0	26.9	40.75	34.65	5.65	25.75	23897500	16109000	0	3149850	33372500	16588500	3166300	4954800
231	XP_021760971.1 aldose reductase-like [Chenopodium quinoa]	37.217	260.12		18.5	18.5	8.5	9.5	20	22	8	13	63.35	61.7	28.15	36.3	65.7	75.4	24.8	47.25	51500000	83271500	97573500	21643000	155695000	273760000	115570000	43462500
232	XP_021757603.1 6-phosphogluconate dehydrogenase, decarboxylating 2, chloroplastic [Chenopodium quinoa]	53.737	258.1		13.5	12.5	0	0	15	12	2	3	38.75	37.4	0	0	41.35	37.5	4.5	9.05	11791000	10017650	0	0	12391500	16802000	6090950	2397900
233	XP_021747754.1 glutathione S-transferase U17-like [Chenopodium quinoa]; XP_021731151.1 glutathione S-transferase U17-like [Chenopodium quinoa]	25.748	256.06		5	5	0	3.5	6	6	0	0	25.8	25.8	0	18.75	28.4	28.4	0	0	10986700	13351500	0	2355400	15816500	27840000	0	0
234	XP_021718951.1 polyamine oxidase-like [Chenopodium quinoa]	55.198	254.65		11.5	11.5	0	8	11	8	2	9	35.6	35.6	0	23.45	32.9	23.5	4.7	27.35	36076000	31184000	0	26505000	33222500	8095750	9028650	29003000
235	XP_021721085.1 T-complex protein 1 subunit alpha-like [Chenopodium quinoa]; XP_021736090.1 T-complex protein 1 subunit alpha [Chenopodium quinoa]	58.684	254.39		10	9.5	4	0	12	8.5	4.5	0	24.25	22.9	9.6	0	31.85	20.5	10.1	0	28703000	24427000	32650000	0	20060000	10329950	36109000	0
236	XP_021713965.1 60S ribosomal protein L3 [Chenopodium quinoa]	44.524	254.14		16	15.5	8	3.5	16.5	10	3.5	3.5	40.4	40	23.25	8.85	40.4	27.9	10.3	7.7	95216500	88134000	36491000	2630450	73221500	12840500	12073000	2390600
237	XP_021757321.1 tubulin alpha-1 chain [Chenopodium quinoa]; XP_021718441.1 tubulin alpha-1 chain [Chenopodium quinoa]	49.614	253.12		12	11	4	2.5	11.5	10.5	4	3	39	35.7	10.55	7.4	34.5	31.8	11.65	8.95	34993000	24860000	19716000	9474800	48611000	34966500	7532200	8149950
238	XP_021758206.1 superoxide dismutase [Mn], mitochondrial-like [Chenopodium quinoa]	25.876	252.48		11	11	0	7.5	10.5	10	3	10	61.8	61.8	0	43.35	61.8	60.75	21.45	57.7	155220000	192590000	0	38803000	136940000	176925000	7928550	73813000
239	XP_021774724.1 guanosine nucleotide diphosphate dissociation inhibitor 2-like [Chenopodium quinoa]; XP_021751681.1 guanosine nucleotide diphosphate dissociation inhibitor 2 [Chenopodium quinoa]	49.718	251.42		16	16.5	5	0	15.5	12.5	5	5.5	52.15	53.25	16.4	0	50	42	15.3	18.05	46460000	41901500	8669400	0	60515000	31133500	7232250	5300250
240	XP_021720572.1 T-complex protein 1 subunit zeta 1-like [Chenopodium quinoa]; XP_021715657.1 T-complex protein 1 subunit zeta 1 [Chenopodium quinoa]	59.322	250.72		15	15	0	5	16.5	9.5	0	4.5	44.3	39.5	0	13.65	40.8	20.45	0	12.4	21100000	15826500	0	4480350	24345500	8147100	0	3717350
241	XP_021775912.1 60S ribosomal protein L17-2 [Chenopodium quinoa]; XP_021759408.1 60S ribosomal protein L17-2 [Chenopodium quinoa]; XP_021746532.1 60S ribosomal protein L17-1-like [Chenopodium quinoa]; XP_021744872.1 60S ribosomal protein L17-1-like [Chenopodium quinoa]	19.56	250.4		5.5	6	3.5	5.5	7	5	3.5	4	32.9	38.2	15.6	32.9	41.2	29.7	15.6	24.15	86799000	70349000	86919500	66983000	73909000	27343000	104208000	29305500
242	XP_021749213.1 probable aldo-keto reductase 4 [Chenopodium quinoa]; XP_021745924.1 probable aldo-keto reductase 4 [Chenopodium quinoa]	37.929	249.93		7.5	7.5	0	2	8	8	0	2.5	28.4	28.4	0	9.6	31.9	30.4	0	10	7089000	9002700	0	6356450	12021500	18767000	0	6570750
243	XP_021753882.1 pyruvate decarboxylase 2 [Chenopodium quinoa]	65.412	249.12		14.5	12.5	0	2	12.5	13	2.5	3	36.2	30.55	0	4.3	29.7	31.65	4.4	7.1	30987000	18699000	0	3144000	31412500	25792500	6041300	3763050
244	XP_021755633.1 cell division protein FtsZ homolog 1, chloroplastic-like [Chenopodium quinoa]	44.632	245.51		8.5	6.5	0	7	5.5	8	0	7.5	41.6	32.95	0	27.3	30.5	42.8	0	29.9	13147500	12781000	0	14432500	7682050	15064000	0	7753200
245	XP_021744137.1 proteasome subunit beta type-6 [Chenopodium quinoa]; XP_021729252.1 proteasome subunit beta type-6-like [Chenopodium quinoa]	25.395	245.41		8	7.5	0	7.5	10	10	0	6.5	43.85	44.95	0	45.15	57.2	57.2	0	30.3	29137500	33235500	0	34054500	45426500	52149500	0	47543500
246	XP_021768354.1 acyl-CoA-binding protein-like [Chenopodium quinoa]	9.885	245.04		6	5	4.5	7	6	5	3	7	76.4	65.2	55.05	78.7	71.95	65.2	24.7	78.7	14695500	12562000	29228000	105860000	23683500	19445000	42839000	150745000
247	XP_021773701.1 probable protein phosphatase 2C 39 isoform X2 [Chenopodium quinoa]; XP_021773700.1 probable protein phosphatase 2C 39 isoform X1 [Chenopodium quinoa]	30.815	244.16		9	8	0	5.5	8.5	9	0	5.5	40.3	33.3	0	26.55	33.5	39.05	0	23.5	19417000	26422500	0	24996500	27818500	40688500	0	29577500
248	XP_021717724.1 proteasome subunit alpha type-5-like [Chenopodium quinoa]; XP_021717723.1 proteasome subunit alpha type-5-like [Chenopodium quinoa]; XP_021754479.1 proteasome subunit alpha type-5-like [Chenopodium quinoa]	26.059	243.81		7	7.5	0	4	9	9.5	0	4	39.05	38.6	0	25.3	42.6	51.9	0	23.4	3964150	4528000	0	6932900	6230150	8772300	0	11271650
249	XP_021774967.1 importin subunit beta-1-like [Chenopodium quinoa]; XP_021763771.1 importin subunit beta-1-like [Chenopodium quinoa]; XP_021763767.1 importin subunit beta-1-like [Chenopodium quinoa]	95.964	242.89		11	7.5	2	0	8.5	6.5	0	0	20.95	12.65	3	0	14.45	11.4	0	0	8725050	5829650	4527550	0	4466850	4395300	0	0
250	XP_021764738.1 60S ribosomal protein L10a [Chenopodium quinoa]; XP_021728667.1 60S ribosomal protein L10a [Chenopodium quinoa]; XP_021716747.1 60S ribosomal protein L10a [Chenopodium quinoa]; XP_021716353.1 60S ribosomal protein L10a [Chenopodium quinoa]	24.619	242.4		8.5	6.5	2.5	2.5	9.5	7	0	3	41.25	34	13.85	13.85	39.8	33.1	0	14.85	99072000	87530000	41151000	34210500	91817500	152125000	0	33766000
251	XP_021724736.1 beta-amylase-like [Chenopodium quinoa]; XP_021766262.1 beta-amylase-like [Chenopodium quinoa]	57.033	241.92		19	17	0	0	18	16	0	0	54.7	49.5	0	0	49.7	49.6	0	0	39150000	35036500	0	0	42010000	23137000	0	0
252	XP_021716581.1 40S ribosomal protein SA-like [Chenopodium quinoa]	32.533	241.86		9	8.5	3.5	2.5	9	8.5	4	4.5	36.1	35.95	12.3	8.25	36.1	35.95	17.6	20.95	119045500	66365500	64759500	2124800	104455000	84247000	53525000	8145850
253	XP_021765145.1 60S ribosomal protein L24-like [Chenopodium quinoa]; XP_021730109.1 60S ribosomal protein L24 [Chenopodium quinoa]; XP_021754139.1 60S ribosomal protein L24 [Chenopodium quinoa]; XP_021735902.1 60S ribosomal protein L24-like [Chenopodium quinoa]	18.238	241.54		4	4	2	4	4	4.5	1.5	3	24.7	24.7	14.8	24.7	25.3	25	11.1	19.8	51386500	44627000	83412000	52660500	48272500	9273200	25267000	32053500
254	XP_021768170.1 late embryogenesis abundant protein 18-like [Chenopodium quinoa]	14.669	240.99		3.5	4	0	7	3	3.5	0	4.5	31.45	34.8	0	66.7	20.7	27.75	0	41.5	9208700	8815600	0	217375000	25474500	13676850	0	74921000
255	XP_021749616.1 ruBisCO large subunit-binding protein subunit beta, chloroplastic-like [Chenopodium quinoa]	65.124	240.19		15.5	16	2.5	4	15.5	12.5	3	7	35.95	37.1	4.8	8.95	36.75	30.75	6.35	16.45	50532000	43191500	8652850	6289000	49616500	25307000	12611650	9541100
256	XP_021728138.1 60S ribosomal protein L3-like [Chenopodium quinoa]	44.512	237.46		16.5	15.5	0	0	16.5	10.5	0	0	41.6	41.25	0	0	41.6	28.55	0	0	18412000	18732500	0	0	17834500	4625350	0	0
257	XP_021752706.1 dihydrolipoyl dehydrogenase, mitochondrial [Chenopodium quinoa]	53.898	236.98		13.5	12.5	0	0	10.5	9	0	0	41.45	37.5	0	0	31.7	25.5	0	0	128840000	131770000	0	0	152760000	83605500	0	0
258	XP_021764772.1 fructose-bisphosphate aldolase 3, chloroplastic [Chenopodium quinoa]	43.229	236.18		11.5	12	2.5	0	10	11	0	3	39.2	42.7	11.3	0	37.8	40.35	0	11.3	19912000	19787000	14636950	0	17204000	39675000	0	8487650
259	XP_021720641.1 60S ribosomal protein L30 [Chenopodium quinoa]; XP_021715577.1 60S ribosomal protein L30 [Chenopodium quinoa]	12.375	235.72		5	3.5	1.5	2	4	4.5	2	2	53.2	47.3	18.45	24.75	52.3	52.75	27	24.3	40530000	42141500	26698500	9588200	33821500	22751500	15157500	16484000
260	XP_021771303.1 citrate synthase, glyoxysomal-like [Chenopodium quinoa]; XP_021732877.1 citrate synthase, glyoxysomal-like [Chenopodium quinoa]	57.164	231.12		9.5	7.5	0	0	4.5	0	0	0	34.75	26.3	0	0	11.65	0	0	0	10469250	8230850	0	0	3502200	0	0	0
261	XP_021751473.1 cullin-associated NEDD8-dissociated protein 1-like [Chenopodium quinoa]; XP_021751472.1 cullin-associated NEDD8-dissociated protein 1-like [Chenopodium quinoa]; XP_021751471.1 cullin-associated NEDD8-dissociated protein 1-like [Chenopodium quinoa]	134.62	230.79		5	3	0	0	3.5	0	0	0	6.3	3.4	0	0	4.3	0	0	0	3569950	1964650	0	0	2499400	0	0	0
262	XP_021745760.1 glycine-rich RNA-binding protein 4, mitochondrial-like [Chenopodium quinoa]	15.793	230.02		0	0	0	5.5	4.5	4.5	0	6	0	0	0	60.2	40.8	38.55	0	59.2	0	0	0	106853000	6733300	36849500	0	214445000
263	XP_021767393.1 40S ribosomal protein S4-3 [Chenopodium quinoa]; XP_021744731.1 40S ribosomal protein S4-3-like [Chenopodium quinoa]; XP_021732849.1 40S ribosomal protein S4-3 [Chenopodium quinoa]	29.898	229.5		16	14	8	5	14	11	7	6.5	55.7	50.55	35.95	23	55.5	41.1	32.9	26.45	54764000	51632000	57976000	12499000	60732000	13533700	61407500	9199350
264	XP_021769805.1 aspartic proteinase A1-like [Chenopodium quinoa]	55.325	227.51		12.5	13	4.5	7.5	13	13	3.5	8	35.65	37.8	12.05	19.8	37.8	37.8	8.8	21.55	38884500	34044000	31259500	11427500	43425500	77972000	66515000	12895200
265	XP_021744904.1 acyl-coenzyme A oxidase 4, peroxisomal [Chenopodium quinoa]; XP_021744903.1 acyl-coenzyme A oxidase 4, peroxisomal [Chenopodium quinoa]	47.53	227.17		7	6	1.5	0	8	7	2.5	0	22.9	18.75	5.05	0	26.45	23.35	7.5	0	13372000	12321000	16707000	0	9976150	8635000	15383050	0
266	XP_021767221.1 60S acidic ribosomal protein P1-like [Chenopodium quinoa]	11.345	226.17		5.5	5.5	0	5.5	7	6.5	0	4	86.7	86.7	0	83.95	87.2	87.2	0	69.7	50205500	51415000	0	57672000	62430000	133260000	0	48896000
267	XP_021775830.1 11-beta-hydroxysteroid dehydrogenase 1B-like [Chenopodium quinoa]	38.501	224.24		16	14.5	4.5	3	16	13.5	5.5	9.5	64.7	51.85	18.25	14.1	59.9	46.95	27	37.8	280265000	175230000	31379500	5511750	296690000	75273000	38732000	37384500
268	XP_021733985.1 glycine-rich RNA-binding protein 3, mitochondrial-like [Chenopodium quinoa]	21.121	224.08		0	0	0	3	0	3	0	3	0	0	0	25.8	0	25.8	0	25.8	0	0	0	110355000	0	39583000	0	98211000
269	XP_021720619.1 5-methyltetrahydropteroyltriglutamate--homocysteine methyltransferase-like [Chenopodium quinoa]	90.966	222.99		14.5	14.5	0	0	14.5	18.5	0	0	23.85	23.55	0	0	24.2	33.55	0	0	9120100	7772850	0	0	9489850	17624500	0	0
270	XP_021750669.1 antiviral protein MAP-like [Chenopodium quinoa]	47.73	222.4		5	0	0	0	12.5	0	0	12.5	14.85	0	0	0	34.9	0	0	35.25	2575250	0	0	0	84749500	0	0	47366500
271	XP_021722644.1 30S ribosomal protein S9, chloroplastic [Chenopodium quinoa]; XP_021722643.1 30S ribosomal protein S9, chloroplastic [Chenopodium quinoa]; XP_021718699.1 30S ribosomal protein S9, chloroplastic-like [Chenopodium quinoa]	22.354	222.31		2	4	0	0	4	2	0	0	16.3	31.2	0	0	31.2	16.3	0	0	9683700	10808200	0	0	6059500	5995900	0	0
272	XP_021737072.1 uncharacterized protein LOC110703600 [Chenopodium quinoa]	26.411	220.68	UNCHARACTERIZED	6.5	7	2.5	5.5	7	6.5	0	6	42.85	45	16.05	38.3	45	42.85	0	40.45	72660000	55608000	65727000	17108500	38622000	85456500	0	19342000
273	XP_021745974.1 L-ascorbate peroxidase, cytosolic [Chenopodium quinoa]; XP_021734930.1 L-ascorbate peroxidase, cytosolic [Chenopodium quinoa]	27.497	220.29		4	3	0	5	3	4.5	0	4	24.8	16.6	0	28.4	20	24.8	0	20.8	6397700	4549350	0	11047000	3372450	7207500	0	8944850
274	XP_021769672.1 uncharacterized protein LOC110733904 [Chenopodium quinoa]	18.865	219.87	UNCHARACTERIZED	6	6	0	7	7	6.5	4	7	48.55	48.8	0	51.2	51.2	49.4	32.55	51.2	65886500	84147500	0	557525000	99312000	345355000	47530500	519185000
275	XP_021718317.1 heat shock protein 90-5, chloroplastic-like [Chenopodium quinoa]	90.246	219.85		21.5	17.5	5	9.5	22.5	20	2.5	11.5	41.05	30.65	7.8	16.85	41.25	35.05	3.85	21.55	33325500	29405000	12695450	14241500	33054000	29929500	15433500	14146000
276	XP_021714926.1 transcription factor Pur-alpha 1-like [Chenopodium quinoa]	31.702	218.63		3.5	4.5	3	0	7	6.5	2.5	0	12.45	16.15	10.5	0	28.1	23.35	8.6	0	5169850	3169750	23761500	0	6962750	3780750	41550500	0
277	XP_021716589.1 uncharacterized protein LOC110684435 [Chenopodium quinoa]	15.797	216.44	UNCHARACTERIZED	2	3	0	5.5	4	5	0	5.5	21.05	41.7	0	70.7	52.1	66.9	0	70.7	3178800	7525100	0	21646000	8165800	27015500	0	50063000
278	XP_021769148.1 oleosin 18.2 kDa-like [Chenopodium quinoa]	19.03	216.12		10	11	0	0	12	11.5	0	9	37.5	38	0	0	41.8	41.3	0	36.4	209880500	217325000	0	0	204395000	62716500	0	43661000
279	XP_021725249.1 glutathione reductase, chloroplastic-like [Chenopodium quinoa]; XP_021762568.1 glutathione reductase, chloroplastic [Chenopodium quinoa]	53.901	215.98		7	7.5	0	0	8.5	11	0	0	24.8	25.9	0	0	24.1	35.7	0	0	6190200	11021500	0	0	8585300	28739500	0	0
280	XP_021759897.1 thioredoxin H-type 1-like [Chenopodium quinoa]	13.231	214.98		3.5	4	0	0	0	0	0	0	38.75	42.5	0	0	0	0	0	0	13681500	16021000	0	0	0	0	0	0
281	XP_021745851.1 serine hydroxymethyltransferase 4 [Chenopodium quinoa]; XP_021749158.1 serine hydroxymethyltransferase 4-like [Chenopodium quinoa]	59.058	214.08		15.5	13.5	4	5	15	13.5	3.5	4.5	38.2	34.05	10.25	13.35	36.85	35.8	10.1	10.35	52687500	41183000	31514000	8120150	63419000	30387000	8811550	10929800
282	XP_021743646.1 14-3-3 protein 10-like [Chenopodium quinoa]; XP_021740324.1 14-3-3 protein 10-like [Chenopodium quinoa]	28.371	213.03		9.5	9.5	0	5.5	9	11	0	4.5	45.2	44.4	0	29.8	39.8	52.8	0	26	50219500	33975000	0	11310000	20770000	41960000	0	14574700
283	XP_021738598.1 ras-related protein Rab7-like [Chenopodium quinoa]; XP_021731611.1 ras-related protein Rab7 [Chenopodium quinoa]	23.132	212.72		5	0	0	2	6.5	0	0	0	26.95	0	0	12.65	40.5	0	0	0	7783250	0	0	5493600	8165500	0	0	0
284	XP_021756432.1 60S ribosomal protein L37a [Chenopodium quinoa]; XP_021755205.1 60S ribosomal protein L37a [Chenopodium quinoa]	10.255	212.56		3	3	2	3	3	3	0	1.5	34.8	34.8	26.1	34.8	34.8	34.8	0	21.75	34107500	37400000	49194500	32470500	20922500	12179500	0	23590000
285	XP_021743770.1 actin-7-like [Chenopodium quinoa]; XP_021743769.1 actin-7-like [Chenopodium quinoa]	41.786	212.47		16	12.5	4	9.5	16.5	13	2.5	12	62.7	47.6	16.55	36.6	62.85	49.45	7.7	45.75	93924500	94784500	11262000	21865500	109240000	82235500	9808550	38203500
286	XP_021747405.1 biotin carboxylase 2, chloroplastic-like [Chenopodium quinoa]; XP_021729802.1 biotin carboxylase 2, chloroplastic [Chenopodium quinoa]; XP_021729798.1 biotin carboxylase 2, chloroplastic [Chenopodium quinoa]	58.241	211.44		13	14.5	0	0	12.5	9	0	0	37.5	41.15	0	0	35.15	25.6	0	0	13968500	15609500	0	0	15469500	5324400	0	0
287	XP_021738830.1 oleosin 16 kDa [Chenopodium quinoa]	18.221	208.58		5	5	2.5	4	5	4.5	2	4	33.3	33.3	15.2	32.1	33.3	32.7	12.5	32.1	214435000	199590000	158755000	162215000	187765000	71749000	156110000	97638000
288	XP_021738643.1 glucose-1-phosphate adenylyltransferase large subunit 1-like [Chenopodium quinoa]	58.234	208.21		12	9	5	0	11.5	6	0	0	28	18.2	12.2	0	26.85	12.1	0	0	13517500	6434850	10947400	0	10223000	2656350	0	0
289	XP_021742577.1 translationally-controlled tumor protein homolog [Chenopodium quinoa]	18.809	207.25		7	5.5	2	3	5.5	6.5	0	4	57.45	48.8	24.4	34.5	50.9	57.45	0	37.2	35036000	44805500	17437500	24270000	33941000	99489000	0	38470500
290	XP_021738466.1 presequence protease 1, chloroplastic/mitochondrial-like [Chenopodium quinoa]; XP_021731733.1 presequence protease 1, chloroplastic/mitochondrial-like [Chenopodium quinoa]	121.49	206.64		19.5	18	0	0	20	13.5	0	3	24.3	22.55	0	0	25.05	16.75	0	3.65	7580450	8588100	0	0	8570150	4538150	0	1574650
291	XP_021765219.1 phosphoglucomutase, chloroplastic-like [Chenopodium quinoa]	68.776	206.33		10.5	10	0	0	8.5	8.5	0	5	24.85	23.3	0	0	20.4	19.95	0	12.1	9321050	10698750	0	0	7819600	7342600	0	4123150
292	XP_021728034.1 succinate--CoA ligase [ADP-forming] subunit beta, mitochondrial [Chenopodium quinoa]; XP_021713842.1 succinate--CoA ligase [ADP-forming] subunit beta, mitochondrial [Chenopodium quinoa]	45.456	205.6		8.5	5	2	0	9	8.5	0	2	26.65	17.2	6.6	0	28.8	26.65	0	5.45	18036000	15254500	21089000	0	29112500	27159000	0	6146800
293	XP_021773542.1 uncharacterized protein LOC110737493 [Chenopodium quinoa]	21.629	205.36	UNCHARACTERIZED	2.5	3.5	0	5	4.5	4	0	5	13.25	16.6	0	25.4	25.4	19.2	0	25.4	7328950	8491300	0	168780000	11346000	13693500	0	104928000
294	XP_021719732.1 aspartic proteinase A2-like [Chenopodium quinoa]	55.803	204.25		17.5	16	0	9.5	15.5	15.5	0	10	45.15	39.95	0	23.35	38.6	42.8	0	27.2	33412000	38304000	0	82887000	41260000	57497500	0	29141500
295	XP_021764520.1 26S proteasome regulatory subunit 8 homolog A [Chenopodium quinoa]; XP_021741631.1 26S proteasome regulatory subunit 8 homolog A-like [Chenopodium quinoa]; XP_021767786.1 26S proteasome regulatory subunit 8 homolog A-like [Chenopodium quinoa]	45.731	204.01		9	8	0	0	8.5	4	0	0	30.1	26.75	0	0	29.7	13.25	0	0	17667000	12158500	0	0	11559500	4632850	0	0
296	XP_021723631.1 aspartate aminotransferase, cytoplasmic [Chenopodium quinoa]	44.401	203.26		13	11	5	8	14	11.5	3	10.5	41	37.9	15.6	32.95	47.9	41.85	8.75	38.05	53157000	37220000	21912500	25455500	39275000	18079500	18030050	21197000
297	XP_021729526.1 elongation factor 1-gamma 2-like [Chenopodium quinoa]	47.098	201.93		17.5	17.5	0	0	19	0	0	0	56.6	55.3	0	0	56.2	0	0	0	20908000	13589000	0	0	21226500	0	0	0
298	XP_021722096.1 60S acidic ribosomal protein P2-2-like [Chenopodium quinoa]	11.366	201.42		5	4.5	0	6.5	6	5.5	0	6.5	80.4	76.35	0	80.8	86.15	84.4	0	70.05	183220000	170895000	0	688395000	194735000	408175000	0	866140000
299	XP_021713634.1 eukaryotic translation initiation factor 3 subunit C-like [Chenopodium quinoa]; XP_021727506.1 eukaryotic translation initiation factor 3 subunit C-like [Chenopodium quinoa]	103.6	201.24		11.5	9.5	0	1	10	6	2	1	14.95	13.95	0	1.8	13.7	9.75	3.1	1.8	10205300	8650500	0	667330	9975450	5630400	1825380	806300
300	XP_021726944.1 T-complex protein 1 subunit eta [Chenopodium quinoa]	60.22	200.83		14.5	11.5	3	0	17.5	3	0	0	41.35	31.75	6.05	0	46.4	6.9	0	0	20332500	14619000	14166000	0	19890500	3231650	0	0
301	XP_021769109.1 17.8 kDa class I heat shock protein-like [Chenopodium quinoa]	18.084	200.78		11	10	5	11	12	12	5	11.5	63.5	59.1	34.55	63.5	63.5	63.5	45.6	63.5	314150000	343055000	11536000	1.52505e+09	574475000	1242950000	23099000	2.41645e+09
302	XP_021738158.1 small heat shock protein, chloroplastic-like [Chenopodium quinoa]	22.906	199.54		4.5	5	0	7	6.5	8.5	0	7.5	29.45	31.7	0	41.35	41.55	46.8	0	43.8	19998500	28944000	0	70504000	28622000	144420000	0	90823500
303	XP_021775611.1 glycine-rich protein 2-like [Chenopodium quinoa]	18.795	199.13		0	0	0	6.5	0	0	0	6	0	0	0	62.7	0	0	0	57.7	0	0	0	912890000	0	0	0	644545000
304	XP_021735595.1 glucose-1-phosphate adenylyltransferase large subunit, chloroplastic/amyloplastic [Chenopodium quinoa]	58.334	198.98		21.5	19	8	10.5	22	13	3	9.5	55.45	42.3	17.05	21.65	56.95	28.5	6.95	19.9	68327000	45431500	50159500	14035500	42607500	12632500	9506050	18333000
305	XP_021769644.1 protein argonaute 1-like [Chenopodium quinoa]; XP_021769636.1 protein argonaute 1-like [Chenopodium quinoa]; XP_021768897.1 protein argonaute 1-like isoform X2 [Chenopodium quinoa]; XP_021768896.1 protein argonaute 1-like isoform X1 [Chenopodium quinoa]	118.52	198.49		10.5	9.5	3.5	0	10.5	4.5	0	0	14.7	13.55	4.3	0	13.5	5.6	0	0	17148000	11982400	3900700	0	14262000	4074450	0	0
306	XP_021758922.1 reactive Intermediate Deaminase A, chloroplastic-like [Chenopodium quinoa]; XP_021755754.1 reactive Intermediate Deaminase A, chloroplastic-like [Chenopodium quinoa]	19.828	198.19		5.5	5	2	4.5	4.5	5	4	5	35.75	30.6	12.9	30.9	30.95	30.6	25.8	35.5	54445000	63642000	45599000	65862000	41506000	63684000	68265000	80332500
307	XP_021769286.1 40S ribosomal protein S21-like [Chenopodium quinoa]; XP_021732585.1 40S ribosomal protein S21-like [Chenopodium quinoa]	8.9428	197.42		4	4	1	3.5	4.5	3.5	3.5	5	71.6	71.6	18.5	61.1	72.2	61.1	61.1	72.8	28666500	32078500	42649000	210710000	46976500	45402500	33796500	163435000
308	XP_021739312.1 50S ribosomal protein L1, chloroplastic-like [Chenopodium quinoa]; XP_021736304.1 50S ribosomal protein L1, chloroplastic [Chenopodium quinoa]	38.74	197.24		7	7	0	0	7	6	0	0	24.05	24.05	0	0	23.8	21.25	0	0	8203750	9985650	0	0	4884150	4271350	0	0
309	XP_021731588.1 glycine-rich RNA-binding, abscisic acid-inducible protein-like [Chenopodium quinoa]	16.651	197.23		2	0	0	5.5	3	4	0	5	21.35	0	0	51.8	26.35	37.9	0	51.5	5967600	0	0	249680000	10550800	56395500	0	199697500
310	XP_021763741.1 luminal-binding protein-like [Chenopodium quinoa]	73.579	196.13		23.5	22	0	15.5	24.5	22	0	17	42.35	38.75	0	27.25	45.6	38.8	0	31.1	14967500	11013000	0	6162000	16796500	13358500	0	8131050
311	XP_021761707.1 eukaryotic peptide chain release factor subunit 1-3 [Chenopodium quinoa]; XP_021733745.1 eukaryotic peptide chain release factor subunit 1-3 [Chenopodium quinoa]; XP_021741981.1 eukaryotic peptide chain release factor subunit 1-3-like [Chenopodium quinoa]	48.973	194.56		6	5	0	0	7	3.5	0	0	15.1	11.35	0	0	17.5	8.7	0	0	7768750	5367750	0	0	6417300	4211950	0	0
312	XP_021773059.1 probable nucleolar protein 5-2 [Chenopodium quinoa]; XP_021742335.1 probable nucleolar protein 5-2 [Chenopodium quinoa]	64.005	193.66		8.5	7	0	0	8.5	0	1	0	22.75	19.5	0	0	21.55	0	3.3	0	6359150	3999550	0	0	5648750	0	3526150	0
313	XP_021725001.1 60S ribosomal protein L5 [Chenopodium quinoa]	34.419	193.35		11	11.5	4	7	12	9.5	5	5.5	38.6	38.6	18.35	24.95	38.6	33.65	18	25.75	79418000	75724000	20915150	30004500	91169000	26673000	38466500	21867500
314	XP_021722979.1 uncharacterized protein LOC110690451 isoform X1 [Chenopodium quinoa]; XP_021722980.1 uncharacterized protein At4g14100-like isoform X2 [Chenopodium quinoa]	49.519	192.04	UNCHARACTERIZED	2	4	0	0	2	5	0	0	10.4	16.4	0	0	10.4	19.3	0	0	3879050	7873800	0	0	9184500	32249000	0	0
315	XP_021761282.1 calnexin homolog [Chenopodium quinoa]; XP_021761281.1 calnexin homolog [Chenopodium quinoa]	60.742	191.7		14	12	2.5	4	12.5	14	0	3.5	32.1	26.5	6	9.55	28.15	28.55	0	8.5	22465000	20227000	10450900	5712900	25688000	36529500	0	5417650
316	XP_021762676.1 late embryogenesis abundant protein D-34-like [Chenopodium quinoa]	26.874	191.29		6	4.5	0	9	10	9.5	0	9.5	43.25	40.35	0	56.95	71.8	66.2	0	61.6	4317150	4890200	0	67024000	11507500	30146500	0	51607500
317	XP_021759676.1 proteasome subunit alpha type-7 [Chenopodium quinoa]; XP_021754439.1 proteasome subunit alpha type-7 [Chenopodium quinoa]; XP_021727593.1 proteasome subunit alpha type-7 [Chenopodium quinoa]	26.828	190.82		8	8	0	2	9	9.5	0	4.5	41.3	43.9	0	17.4	45.7	54	0	29.55	23268000	25204000	0	3033100	27956500	25395500	0	8716350
318	XP_021772887.1 desiccation-related protein PCC13-62-like [Chenopodium quinoa]	38.699	190.75		0	0	0	3	0	0	2.5	5	0	0	0	14.4	0	0	12.1	19.4	0	0	0	19185500	0	0	39549500	41711500
319	XP_021720722.1 50S ribosomal protein L4, chloroplastic-like [Chenopodium quinoa]; XP_021715489.1 50S ribosomal protein L4, chloroplastic isoform X2 [Chenopodium quinoa]; XP_021715488.1 50S ribosomal protein L4, chloroplastic isoform X1 [Chenopodium quinoa]	32.39	190.14		6.5	7.5	0	5.5	7.5	3.5	0	4	24.95	27.8	0	25.45	28.85	17.3	0	19.3	10135050	19279000	0	13253500	20575000	5817800	0	3592950
320	XP_021767949.1 mitochondrial import inner membrane translocase subunit Tim13-like [Chenopodium quinoa]; XP_021757783.1 mitochondrial import inner membrane translocase subunit Tim13-like [Chenopodium quinoa]	9.4885	189.56		2	2.5	0	2	3	4	0	3	39.8	39.8	0	39.8	45.45	51.1	0	51.1	9006950	11858750	0	37020000	17947000	23991500	0	22959500
321	XP_021734351.1 uncharacterized protein LOC110701070 isoform X1 [Chenopodium quinoa]; XP_021734352.1 uncharacterized protein LOC110701070 isoform X2 [Chenopodium quinoa]; XP_021734353.1 uncharacterized protein LOC110701070 isoform X3 [Chenopodium quinoa]	37.13	189.02	UNCHARACTERIZED	3	3	0	5.5	4.5	6.5	0	5.5	9.05	9.2	0	19.75	16.35	26.85	0	20.2	10737800	11727550	0	21494500	12085500	31300000	0	16909000
322	XP_021730635.1 protein MODIFIER OF SNC1 11-like [Chenopodium quinoa]	22.348	188.84		0	0	0	7	4	3.5	0	7.5	0	0	0	43.5	27.75	24.15	0	47.1	0	0	0	57594000	9366150	8559950	0	62420500
323	XP_021744820.1 uncharacterized protein LOC110710786 [Chenopodium quinoa]	18.879	187.82	UNCHARACTERIZED	6	6	0	5	6	5.5	0	6	40.4	40.7	0	40.1	40.1	38.4	0	40.1	76241000	80954500	0	212235000	82304000	176020000	0	102701000
324	XP_021768105.1 late seed maturation protein P8B6-like [Chenopodium quinoa]	9.0757	186.45		0	0	0	10	10	9	0	10.5	0	0	0	71.4	71.4	70.8	0	71.4	0	0	0	161340000	44286500	23742000	0	265949500
325	XP_021743656.1 heme-binding-like protein At3g10130, chloroplastic [Chenopodium quinoa]; XP_021740331.1 heme-binding-like protein At3g10130, chloroplastic [Chenopodium quinoa]	23.158	186.39		7	7	0	5	9	7.5	0	5	41.2	40	0	32.9	53.8	43.8	0	33.35	10199700	10597000	0	23854500	16083000	11663000	0	13466000
326	XP_021775249.1 GDSL esterase/lipase At1g71250 [Chenopodium quinoa]	41.341	185.88		6	6.5	0	3	8	3.5	0	4	24.8	25.05	0	11.45	33.1	14.8	0	14.15	20112000	16105000	0	4588150	14340500	6287600	0	5994400
327	XP_021722807.1 phosphoglycerate kinase, chloroplastic-like [Chenopodium quinoa]	50.863	184.52		17.5	17.5	2.5	8	19	16.5	0	9.5	49.3	51.75	6.2	20.15	55.5	46.55	0	25.6	38401000	38365500	4268400	12076000	40098000	29558000	0	15244000
328	XP_021724985.1 LOW QUALITY PROTEIN: isoamylase 1, chloroplastic-like [Chenopodium quinoa]; XP_021723452.1 isoamylase 1, chloroplastic-like [Chenopodium quinoa]	90.785	183.44		12.5	7.5	4	2.5	11	7.5	0	3.5	20.9	11.1	5.4	4.35	20.4	11.5	0	6.2	23159000	9817950	5992700	2424250	11182900	6498400	0	4034650
329	XP_021755123.1 ribulose bisphosphate carboxylase small chain 1, chloroplastic-like [Chenopodium quinoa]; XP_021734008.1 ribulose bisphosphate carboxylase small chain 1, chloroplastic [Chenopodium quinoa]	20.094	183.27		10	10	6	6.5	9.5	9.5	5	7	56.4	56.4	43.6	45.8	53.9	53.9	33.8	48	95001500	93915500	526955000	74768500	68841000	52100000	161645000	80044500
330	XP_021754732.1 protein IN2-1 homolog B-like [Chenopodium quinoa]	26.242	182.91		12.5	12.5	4.5	12.5	12.5	13	2	11	67.7	67.65	20.85	66.8	69.35	71.05	10.2	61.5	54807500	74163000	21004500	94724000	36503000	81057500	37670000	75339500
331	XP_021766358.1 acetyl-CoA acetyltransferase, cytosolic 1-like [Chenopodium quinoa]; XP_021766357.1 acetyl-CoA acetyltransferase, cytosolic 1-like [Chenopodium quinoa]; XP_021746263.1 acetyl-CoA acetyltransferase, cytosolic 1 [Chenopodium quinoa]	41.403	182.81		7	5	0	0	5.5	3	0	0	30.75	23.95	0	0	24.1	14.35	0	0	11176050	6887650	0	0	7583700	4247150	0	0
332	XP_021761646.1 NAP1-related protein 2-like isoform X2 [Chenopodium quinoa]; XP_021733820.1 NAP1-related protein 2-like isoform X2 [Chenopodium quinoa]; XP_021761645.1 NAP1-related protein 2-like isoform X1 [Chenopodium quinoa]	29.507	182.44		6	6.5	0	5.5	7	7.5	0	5.5	30.2	28.45	0	23.35	37.6	39.8	0	27.1	17634000	21947500	0	40486500	22792000	86639500	0	36179500
333	XP_021769990.1 ADP-ribosylation factor 1-like [Chenopodium quinoa]; XP_021769989.1 ADP-ribosylation factor 1-like [Chenopodium quinoa]; XP_021756993.1 ADP-ribosylation factor [Chenopodium quinoa]; XP_021752801.1 ADP-ribosylation factor [Chenopodium quinoa]	20.592	182.02		4.5	3	0	2.5	5	3	0	4	26.25	18.2	0	18.2	34.3	14.05	0	18.2	15250600	10038850	0	7932050	20000000	8230550	0	9474950
334	XP_021717844.1 uncharacterized protein LOC110685604 [Chenopodium quinoa]	14.885	181.37	UNCHARACTERIZED	0	0	0	5.5	1.5	3	0	5	0	0	0	51.45	22.05	33.1	0	51.45	0	0	0	50598500	3355800	12193500	0	107577500
335	XP_021746531.1 60S ribosomal protein L27a-3-like [Chenopodium quinoa]; XP_021743225.1 60S ribosomal protein L27a-3-like [Chenopodium quinoa]	16.469	180.32		6	6	2	2.5	5.5	4.5	0	1.5	31.3	31.3	14.3	15.95	28.6	27.2	0	9.85	52508000	49987000	64685000	21888500	63968000	14793000	0	21106500
336	XP_021735042.1 cysteine proteinase COT44-like [Chenopodium quinoa]; XP_021714366.1 cysteine proteinase COT44-like [Chenopodium quinoa]	40.732	178.73		5	5.5	2	4.5	4.5	6.5	0	2.5	19.9	24.45	5.5	14.55	18.85	30.05	0	10.7	11198200	21339500	40641000	21612500	26498500	19454500	0	18977000
337	XP_021753381.1 D-3-phosphoglycerate dehydrogenase 1, chloroplastic-like [Chenopodium quinoa]	65.232	177.77		13	14	2	0	14.5	11.5	2.5	5.5	34.3	36.2	5	0	36.5	32.3	7.5	13.9	29431500	20628000	7344800	0	30861500	11274500	17134000	7618100
338	XP_021763845.1 40S ribosomal protein S12-like [Chenopodium quinoa]; XP_021736468.1 40S ribosomal protein S12-like [Chenopodium quinoa]; XP_021736388.1 40S ribosomal protein S12-like [Chenopodium quinoa]; XP_021763851.1 40S ribosomal protein S12-like [Chenopodium quinoa]	15.07	177.66		7.5	7	3	6.5	8	7.5	2.5	6.5	78.55	77.8	29.25	69.35	81.7	81.35	25	74.3	108560000	106790000	9756150	58322500	117655000	181155000	21887000	52607000
339	XP_021775945.1 enoyl-[acyl-carrier-protein] reductase [NADH] 1, chloroplastic-like [Chenopodium quinoa]; XP_021775944.1 enoyl-[acyl-carrier-protein] reductase [NADH] 1, chloroplastic-like [Chenopodium quinoa]	41.336	177.46		7	7.5	0	3.5	8	7	0	4.5	31.7	34.15	0	16	36.6	31.85	0	18.4	15839500	31133000	0	7755150	24224500	20894000	0	10478500
340	XP_021736051.1 alpha-mannosidase At3g26720-like isoform X1 [Chenopodium quinoa]; XP_021736052.1 alpha-mannosidase At3g26720-like isoform X2 [Chenopodium quinoa]	114.07	176.25		0	7	0	3	8.5	11	0	3.5	0	8.5	0	4.1	10.75	14.6	0	4.4	0	6251250	0	3933600	7948700	22028500	0	7103450
341	XP_021719844.1 ankyrin repeat domain-containing protein 2B-like [Chenopodium quinoa]	36.928	175.33		4.5	6	0	4.5	7.5	12.5	0	5.5	23.8	25.8	0	25.1	36.5	55.8	0	24.65	4477750	8559700	0	8537050	8523150	41955000	0	7557900
342	YP_009380276.1 ribosomal protein L2 (chloroplast) [Chenopodium album];YP_009380256.1 ribosomal protein L2 (chloroplast) [Chenopodium album];YP_009380192.1 ribosomal protein L2 (chloroplast) [Chenopodium quinoa]	30.152	173.99		3.5	4	0	0	7	0	0	0	23	24.6	0	0	38.7	0	0	0	9480600	9693650	0	0	9958850	0	0	0
343	XP_021761494.1 glycine-rich RNA-binding protein 2, mitochondrial-like [Chenopodium quinoa]	23.211	173.72		4	2	0	5	4.5	4.5	0	5	20.5	12.05	0	24.9	24.25	24.25	0	24.9	49256000	56463500	0	366140000	53377000	218980000	0	478410000
344	XP_021749331.1 pyruvate decarboxylase 1 [Chenopodium quinoa]	62.662	173.2		14	13	0	0	12.5	13.5	0	4.5	38.4	36.3	0	0	31.05	37.3	0	11.55	26019500	14058000	0	0	17267500	9785250	0	1717350
345	XP_021766778.1 cysteine proteinase inhibitor 1-like [Chenopodium quinoa]	13.103	172.47		5	5	0	6	5	6	0	5	57.25	57.25	0	62.4	54.7	62.4	0	41.9	19333000	19611000	0	50363000	21516000	44781500	0	49016500
346	XP_021737719.1 peroxidase 12-like [Chenopodium quinoa]; XP_021771548.1 peroxidase 12-like [Chenopodium quinoa]	37.648	172.12		6.5	6	0	4	5	4	2	0	22.5	21.2	0	14.5	16.2	15.35	7.2	0	25163500	17502500	0	7056700	10779500	4165750	28577500	0
347	XP_021758901.1 polyadenylate-binding protein RBP45-like [Chenopodium quinoa]; XP_021755775.1 polyadenylate-binding protein RBP45-like isoform X1 [Chenopodium quinoa]; XP_021755776.1 polyadenylate-binding protein RBP45-like isoform X2 [Chenopodium quinoa]	46.279	172.08		6	5.5	0	4	7.5	8	0	3.5	24.2	21.85	0	14.05	26.25	27.3	0	13	9285800	11498000	0	10638000	12103500	26834000	0	12689000
348	XP_021733518.1 uncharacterized protein At5g48480-like [Chenopodium quinoa]	16.458	172.02	UNCHARACTERIZED	0	0	0	5	2.5	4.5	0	6.5	0	0	0	45.6	21.85	35	0	64.35	0	0	0	32694500	1195650	4261700	0	24408000
349	XP_021768826.1 serine--tRNA ligase-like [Chenopodium quinoa]	50.974	171.48		11	10.5	0	2	10	5	0	0	40.95	35.6	0	4.3	32.2	20.25	0	0	7192350	5945700	0	942890	7847800	2782650	0	0
350	XP_021745875.1 phosphoglucan, water dikinase, chloroplastic-like isoform X1 [Chenopodium quinoa]; XP_021745876.1 phosphoglucan, water dikinase, chloroplastic-like isoform X2 [Chenopodium quinoa]	133.35	171.47		12.5	6	3	0	11.5	5.5	0	3.5	15.55	7.2	3.5	0	14.2	6.1	0	4	29869500	13746500	72897500	0	27562000	13200500	0	10177350
351	XP_021769235.1 glycine cleavage system H protein 2, mitochondrial-like [Chenopodium quinoa]; XP_021732532.1 glycine cleavage system H protein 2, mitochondrial-like [Chenopodium quinoa]	16.474	169.12		3.5	4	0	4	4	4	0	4	28.25	31.2	0	51.9	31.2	31.2	0	51.9	5026300	11691500	0	45835000	5628950	59381000	0	30501000
352	XP_021772759.1 calreticulin [Chenopodium quinoa]	50.515	168.71		10	8.5	2.5	11.5	13	15	0	9.5	32.6	29.6	6.15	32.6	33.45	38.25	0	23.25	45360500	70469000	11253400	122730000	40276500	145360000	0	103780000
353	XP_021774119.1 dihydrolipoyl dehydrogenase 2, chloroplastic-like [Chenopodium quinoa]; XP_021730249.1 dihydrolipoyl dehydrogenase 2, chloroplastic-like [Chenopodium quinoa]	59.813	167.84		3.5	5.5	0	0	8.5	7.5	0	0	8.75	15.35	0	0	24.65	21.9	0	0	12242000	17203500	0	0	16911000	19755500	0	0
354	XP_021745183.1 protein DJ-1 homolog D-like isoform X2 [Chenopodium quinoa]; XP_021745182.1 protein DJ-1 homolog D-like isoform X1 [Chenopodium quinoa]; XP_021745184.1 protein DJ-1 homolog D-like isoform X3 [Chenopodium quinoa]	39.953	167.56		3	3	0	0	4	4.5	0	0	15.8	14.35	0	0	20.1	22.5	0	0	10816000	19459000	0	0	13028000	19604500	0	0
355	XP_021725570.1 acyl-CoA-binding protein-like [Chenopodium quinoa]	9.844	167.31		6	5	0	6	5.5	5	0	6	78.7	67.4	0	78.7	73.05	67.4	0	78.7	9152750	7816950	0	83778500	11131200	6717150	0	104180000
356	XP_021774767.1 2-alkenal reductase (NADP(+)-dependent)-like [Chenopodium quinoa]	38.666	167.3		7	6.5	0	0	9.5	12	0	4.5	37.1	31.55	0	0	43.35	56.55	0	20.85	12649500	13667000	0	0	17672000	31675500	0	4964900
357	XP_021715872.1 26S proteasome regulatory subunit RPN13-like [Chenopodium quinoa]	34.662	165.96		5.5	6.5	0	5	6.5	9	0	5.5	20.7	25.65	0	20.35	29.85	37.2	0	22.75	8843050	8523950	0	6137650	9542800	16973500	0	6953350
358	XP_021715425.1 mitochondrial import inner membrane translocase subunit TIM10-like [Chenopodium quinoa]; XP_021720774.1 mitochondrial import inner membrane translocase subunit TIM10-like [Chenopodium quinoa]	9.8002	165.84		2.5	2.5	0	2	4	4	0	0	42.85	44.65	0	39.3	57.1	57.1	0	0	3818550	4118400	0	4969750	5563750	14547500	0	0
359	XP_021723192.1 pullulanase 1, chloroplastic-like [Chenopodium quinoa]	106.22	164.85		35	34.5	0	0	36	38.5	0	24	54.25	54.65	0	0	54.75	59.95	0	35.75	22152000	17649500	0	0	29604500	28086000	0	24073000
360	XP_021726736.1 heat shock protein 83 [Chenopodium quinoa]; XP_021765025.1 heat shock protein 83-like [Chenopodium quinoa]	80.934	164.82		20	15	0	8.5	15	18	0	0	31	20.05	0	14.4	20.05	24.65	0	0	15337000	11886500	0	6634350	6421250	12276500	0	0
361	XP_021730563.1 glutaredoxin-C2-like [Chenopodium quinoa]	11.066	164.64		3	3	0	4	4	3.5	0	3.5	48.55	46.2	0	60.4	60.4	53.3	0	57.05	4623950	4851150	0	9529000	5614750	7465250	0	11706500
362	XP_021759758.1 26S proteasome non-ATPase regulatory subunit 4 homolog [Chenopodium quinoa]	42.827	164.54		5.5	6.5	0	0	8	7	0	0	25.45	32.85	0	0	36.5	28.65	0	0	13863000	15027000	0	0	28519500	23295500	0	0
363	XP_021744707.1 superoxide dismutase [Fe], chloroplastic-like isoform X2 [Chenopodium quinoa]; XP_021744706.1 superoxide dismutase [Fe], chloroplastic-like isoform X1 [Chenopodium quinoa]; XP_021753937.1 superoxide dismutase [Fe], chloroplastic-like [Chenopodium quinoa]	31.529	163.75		6	6.5	0	2	5	7	0	3	28.75	34.45	0	12.9	25	34.5	0	15.7	13834000	16932000	0	15747000	14286500	36897000	0	15928500
364	XP_021737787.1 probable 6-phosphogluconolactonase 4, chloroplastic [Chenopodium quinoa]	28.199	163.27		8.5	8.5	0	3.5	9.5	7.5	0	4	58.25	58.25	0	19.9	60.65	51.4	0	23.8	17864500	18370000	0	7115850	17673500	20781500	0	8241500
365	XP_021750573.1 pyruvate kinase, cytosolic isozyme [Chenopodium quinoa]; XP_021735514.1 pyruvate kinase, cytosolic isozyme [Chenopodium quinoa]	55.227	161.75		13.5	14.5	3	2.5	15	12.5	0	2	40.2	40.4	9	8.25	41.4	31.65	0	5	40603000	36681500	2001300	755370	33628500	15728000	0	2651300
366	XP_021772331.1 putative 4-hydroxy-4-methyl-2-oxoglutarate aldolase 2 [Chenopodium quinoa]	17.712	161.51		5	5.5	0	4	6	6.5	0	3.5	39.2	42.5	0	33.7	46.4	51.8	0	29.2	19299500	33703000	0	14513000	28965000	48489500	0	16761850
367	XP_021769094.1 18.3 kDa class I heat shock protein-like [Chenopodium quinoa]; XP_021732378.1 18.3 kDa class I heat shock protein [Chenopodium quinoa]	18.258	161.05		6	6.5	0	6	5	6	0	6	49.05	53.1	0	52.8	46.6	50	0	50.9	67687500	52018500	0	68018500	38514500	72209000	0	44567500
368	XP_021775401.1 26S proteasome regulatory subunit 6B homolog [Chenopodium quinoa]; XP_021763135.1 26S proteasome regulatory subunit 6B homolog [Chenopodium quinoa]	46.569	160.15		9	7.5	0	0	10	7.5	2	3	31.55	25.65	0	0	35.65	24.55	6.7	10.6	18670000	13469500	0	0	18827500	12363000	9609500	7472800
369	XP_021754454.1 1,4-alpha-glucan-branching enzyme 1, chloroplastic/amyloplastic-like [Chenopodium quinoa]; XP_021754453.1 1,4-alpha-glucan-branching enzyme 1, chloroplastic/amyloplastic-like [Chenopodium quinoa]	98.099	159.84		32.5	30.5	0	19.5	34.5	28	0	21	51.7	47.15	0	28.75	51	42.35	0	31.75	27151000	18391500	0	26975500	35155000	28050500	0	28112000
370	XP_021761279.1 uncharacterized protein LOC110726121 isoform X3 [Chenopodium quinoa]; XP_021761278.1 uncharacterized protein LOC110726121 isoform X2 [Chenopodium quinoa]; XP_021761277.1 uncharacterized protein LOC110726121 isoform X1 [Chenopodium quinoa]	64.756	159.79	UNCHARACTERIZED	7.5	9.5	0	0	13	13	0	0	17.05	22.6	0	0	34.6	36.6	0	0	8255100	12631000	0	0	23307500	29927000	0	0
371	XP_021768154.1 glycine cleavage system H protein, mitochondrial-like [Chenopodium quinoa]	17.543	159.18		2.5	4.5	0	5	3.5	5	0	5	20.15	50	0	54.9	47.25	54.9	0	54.9	8719500	17544400	0	125930000	25359000	116555000	0	67536500
372	XP_021743577.1 14-3-3-like protein [Chenopodium quinoa]; XP_021740256.1 LOW QUALITY PROTEIN: 14-3-3-like protein [Chenopodium quinoa]	29.364	158.45		9.5	9.5	0	0	11	10	0	0	38.7	39.1	0	0	44.8	40.2	0	0	11552700	13108750	0	0	8793050	12110500	0	0
373	XP_021773810.1 succinate dehydrogenase subunit 5, mitochondrial-like [Chenopodium quinoa]	26.037	156.09		3.5	0	0	2	3.5	3.5	0	2.5	27.35	0	0	12.8	25.25	25.25	0	16.25	5150900	0	0	9054050	5292850	5843050	0	10656250
374	XP_021722566.1 polyadenylate-binding protein 2-like [Chenopodium quinoa]	71.786	155.08		6.5	6	0	6.5	10	8	0	5	15.6	14.5	0	16.95	26.35	22.4	0	13.3	8838550	7052000	0	4711050	11134000	5381100	0	4715100
375	XP_021747601.1 uncharacterized protein LOC110713466 [Chenopodium quinoa]	16.149	155.02	UNCHARACTERIZED	2	0	0	4	2	3	0	3.5	22.95	0	0	45.8	24.3	31.95	0	39.2	2781250	0	0	19104500	2383200	5187450	0	20358500
376	XP_021770850.1 proteasome subunit alpha type-3 [Chenopodium quinoa]; XP_021721425.1 proteasome subunit alpha type-3 [Chenopodium quinoa]	27.345	154.96		8	8.5	4	0	9	8.5	0	0	39.4	41	20.9	0	42.6	40.8	0	0	27551500	35407000	13709000	0	37573500	29649000	0	0
377	XP_021759335.1 malate synthase, glyoxysomal-like [Chenopodium quinoa]	64.133	154.9		12.5	11	5	0	14	12	0	0	27.55	25	10	0	30.55	29.2	0	0	16107500	24832000	16726500	0	30980000	20610500	0	0
378	XP_021757037.1 UDP-glucose 6-dehydrogenase 4-like [Chenopodium quinoa]	52.895	154.84		12	11	0	0	15	11	0	0	38.9	33.55	0	0	46.75	35.2	0	0	20758000	19446000	0	0	22491500	17536500	0	0
379	YP_009380115.1 AtpA (chloroplast) [Chenopodium quinoa];YP_009380199.1 AtpA (chloroplast) [Chenopodium album]	55.531	154.57		9	9	0	0	9.5	8	0	4	22.4	22.1	0	0	22.2	20	0	9.65	19305500	24803500	0	0	21136500	19055000	0	7663250
380	XP_021760790.1 26S proteasome regulatory subunit 10B homolog A [Chenopodium quinoa]; XP_021741742.1 26S proteasome regulatory subunit 10B homolog A-like [Chenopodium quinoa]; XP_021738659.1 26S proteasome regulatory subunit 10B homolog A-like [Chenopodium quinoa]	44.539	154.22		8	8	0	5	9.5	8	0	5.5	26.4	26.4	0	16.1	32	25.8	0	19	13650000	14262000	0	3918350	12763000	5336700	0	3866100
381	XP_021737783.1 pyruvate kinase 1, cytosolic-like isoform X2 [Chenopodium quinoa]; XP_021737782.1 pyruvate kinase 1, cytosolic-like isoform X1 [Chenopodium quinoa]	57.756	153.75		13.5	12	3.5	4.5	11.5	7.5	4.5	3	36.05	32.15	8.15	13	30.8	19.45	12.15	7.2	20903500	18813000	20227500	7652450	22779500	7323700	27938000	4487550
382	XP_021757241.1 nodulin-related protein 1-like [Chenopodium quinoa]	12.849	153.47		5.5	4	0	6.5	8	5	0	7.5	70.4	40	0	79.2	88	66.4	0	88	33435000	19224000	0	211900000	119915000	73141500	0	340625000
383	XP_021730487.1 peroxygenase-like [Chenopodium quinoa]	28.134	152.63		10.5	10	4.5	6	12.5	9	6	8	47.6	44.8	19.6	25.6	52.2	41.4	28.4	37	74451000	71772500	46677000	13089000	78505000	31142500	182335000	39690000
384	XP_021764998.1 alpha-glucosidase-like [Chenopodium quinoa]	101.66	151.8		22.5	20	0	13.5	21.5	22.5	0	0	35.25	32.7	0	19.85	31.45	35.4	0	0	13599000	16988000	0	25138500	14898500	23191500	0	0
385	XP_021771897.1 uncharacterized GPI-anchored protein At3g06035-like [Chenopodium quinoa]; XP_021742916.1 uncharacterized GPI-anchored protein At3g06035-like [Chenopodium quinoa]	20.903	151.63	UNCHARACTERIZED	3	3	2	3	3	3	2	3	26	26	20.8	26	26	26	20.8	26	101441500	62624500	17234000	50770500	94140000	71305500	22412000	41659000
386	XP_021754120.1 osmotin-like protein OSML13 [Chenopodium quinoa]; XP_021735878.1 osmotin-like protein OSML13 [Chenopodium quinoa]	23.326	151.27		3	0	0	0	0	0	0	0	25.25	0	0	0	0	0	0	0	5379050	0	0	0	0	0	0	0
387	XP_021775053.1 ribosome-binding factor PSRP1, chloroplastic-like [Chenopodium quinoa]	33.964	150.9		7	6.5	0	5	0	0	0	0	40.4	38.75	0	28.5	0	0	0	0	14182500	20373000	0	19456500	0	0	0	0
388	XP_021715607.1 5-methyltetrahydropteroyltriglutamate--homocysteine methyltransferase-like [Chenopodium quinoa]	91.105	150.81		14.5	0	0	0	15	16.5	0	0	24.45	0	0	0	24.8	27.8	0	0	6415150	0	0	0	4128900	11816000	0	0
389	XP_021719754.1 pyrophosphate--fructose 6-phosphate 1-phosphotransferase subunit beta-like [Chenopodium quinoa]	61.854	149.31		13	11.5	3	0	11.5	11.5	0	0	38.7	35.4	8.2	0	36.65	36.4	0	0	23440500	18338500	5288050	0	16345500	9097450	0	0
390	XP_021762586.1 proline--tRNA ligase, cytoplasmic-like [Chenopodium quinoa]	64.429	149.18		7	6.5	0	0	6.5	2.5	0	0	18.8	17.65	0	0	17.6	6.65	0	0	8268050	9741150	0	0	8274450	3156850	0	0
391	XP_021773692.1 probable bifunctional methylthioribulose-1-phosphate dehydratase/enolase-phosphatase E1 1 [Chenopodium quinoa]	58.149	148.86		5	4.5	0	0	6.5	3	0	0	15.7	13.65	0	0	22.15	9.4	0	0	7562150	7298700	0	0	6499450	4052350	0	0
392	XP_021753678.1 pyrophosphate--fructose 6-phosphate 1-phosphotransferase subunit alpha-like [Chenopodium quinoa]	67.584	148.65		18.5	15.5	0	3.5	16.5	15	0	0	42.7	36.3	0	5.65	37.85	33.55	0	0	33686500	26259000	0	4841250	39505000	13452500	0	0
393	XP_021748977.1 eukaryotic translation initiation factor 3 subunit H [Chenopodium quinoa]; XP_021745805.1 eukaryotic translation initiation factor 3 subunit H-like [Chenopodium quinoa]	39.024	148.45		5	3	0	0	6.5	6	0	0	21.1	12.65	0	0	27.45	23.5	0	0	6395400	6037500	0	0	9106150	7945600	0	0
394	XP_021763344.1 alcohol dehydrogenase class-3-like [Chenopodium quinoa]	40.749	148.44		9.5	8	0	0	10	9.5	0	3	34.05	24.5	0	0	35.15	32.65	0	12.4	29561000	15514500	0	0	25381000	11962450	0	3941150
395	XP_021730435.1 vicilin-like antimicrobial peptides 2-2 [Chenopodium quinoa]	52.39	148.37		10.5	9.5	9	12.5	11	11	8.5	10.5	17.7	16.4	17.4	22.2	19.1	18.55	16.65	17.7	32996500	55816000	135715000	416220000	46073000	71376000	172960000	86942000
396	XP_021748900.1 uncharacterized protein LOC110714654 [Chenopodium quinoa]	53.241	148.37	UNCHARACTERIZED	2.5	0	0	5	3	0	0	5	6.8	0	0	14	8.6	0	0	14.7	1727900	0	0	9465850	2196950	0	0	22708000
397	XP_021760728.1 probable sucrose-phosphate synthase [Chenopodium quinoa]; XP_021741795.1 probable sucrose-phosphate synthase isoform X1 [Chenopodium quinoa]; XP_021741797.1 probable sucrose-phosphate synthase isoform X2 [Chenopodium quinoa]	118.17	147.1		7.5	6	0	0	9.5	5	0	0	12.4	9.85	0	0	15.65	9.6	0	0	6405750	7066400	0	0	7702650	5828500	0	0
398	XP_021752231.1 peptidyl-prolyl cis-trans isomerase-like [Chenopodium quinoa]	28.21	146.95		7.5	7.5	2	6.5	8	8	0	7	34.2	31.7	8.5	26.35	36.9	36.9	0	26.5	42941000	41077500	25000000	25163000	55000500	38666000	0	23002500
399	XP_021717953.1 antimicrobial peptide 2-like [Chenopodium quinoa]	12.973	146.77		4.5	4.5	0	4	5	5	0	5	73.65	73.65	0	72.1	75.2	75.2	0	75.2	92920500	81207500	0	426490000	361700000	149215000	0	230585000
400	XP_021719256.1 histone H3.2 [Chenopodium quinoa]; XP_021761196.1 histone H3.2 [Chenopodium quinoa]; XP_021773748.1 histone H3.2 [Chenopodium quinoa]; XP_021773747.1 histone H3.2 [Chenopodium quinoa]; XP_021773746.1 histone H3.2 [Chenopodium quinoa]	15.268	146.28		2.5	2.5	2	2	0	3	0	0	31.25	31.25	10.3	28.7	0	33.8	0	0	298630000	403920000	98796500	12936700	0	75701000	0	0
401	XP_021714847.1 uncharacterized oxidoreductase At4g09670-like [Chenopodium quinoa]	40.623	146.25	UNCHARACTERIZED	10.5	11.5	0	0	14	14	0	3.5	48.8	46.15	0	0	56.6	56.6	0	14.45	7058500	15042500	0	0	30762000	101591000	0	1322465
402	XP_021748067.1 fasciclin-like arabinogalactan protein 10 [Chenopodium quinoa]	42.825	146.25		7.5	8	0	6	8	8	0	6.5	27.8	30.9	0	20.75	30.9	30.9	0	25.9	32492000	40449000	0	30476500	45475500	80079500	0	30583000
403	XP_021715029.1 40S ribosomal protein S3-3-like [Chenopodium quinoa]	27.065	145.99		15.5	13.5	8.5	4	15	12.5	5.5	5	68.75	64.45	44.45	26.75	68.3	62.35	29.65	30.65	90283000	79011500	123510000	15518000	92755500	39227500	99777000	24152500
404	XP_021773798.1 malate dehydrogenase, mitochondrial-like [Chenopodium quinoa]	36.121	145.99		15	12.5	0	11.5	15	18	0	13.5	67.8	63.3	0	56.55	67.25	76	0	65.75	18882500	17661000	0	17611500	47313000	103410000	0	20686500
405	XP_021751169.1 cytidine deaminase 1-like [Chenopodium quinoa]	36.033	145.47		9	6	3	3	7	4	0	4	38.7	25.05	14.1	11.7	28.8	15.6	0	16.8	26559000	8477600	10233350	5084100	7752900	4787750	0	9704850
406	XP_021728701.1 monodehydroascorbate reductase-like [Chenopodium quinoa]	47.169	144.75		4.5	5.5	0	3	7.5	5.5	0	3.5	13.7	15.55	0	10.6	22.2	16.7	0	12.2	12293000	8831400	0	11602500	8932350	8200200	0	8014900
407	XP_021770834.1 peroxisomal fatty acid beta-oxidation multifunctional protein MFP2-like [Chenopodium quinoa]	78.951	144.22		24.5	24	7	5	22	9	3.5	6	43.7	42.2	11.15	6.85	39.5	16.25	5.55	8.8	135700000	72822500	60496000	4519050	78093500	12969500	15429000	5592750
408	XP_021765334.1 V-type proton ATPase subunit G 1-like [Chenopodium quinoa]; XP_021765333.1 V-type proton ATPase subunit G 1-like [Chenopodium quinoa]	12.332	144.13		0	0	0	5	2.5	2.5	0	4	0	0	0	70	40.9	39.55	0	59.1	0	0	0	19303000	13594000	21057500	0	10379600
409	XP_021755849.1 chalcone--flavonone isomerase-like isoform X2 [Chenopodium quinoa]; XP_021755848.1 chalcone--flavonone isomerase-like isoform X1 [Chenopodium quinoa]; XP_021758804.1 chalcone--flavonone isomerase-like [Chenopodium quinoa]	24.519	143.87		3	0	0	0	3	3	0	0	19.5	0	0	0	18.4	18.4	0	0	2326450	0	0	0	1332350	3166450	0	0
410	XP_021748130.1 60S acidic ribosomal protein P1-like [Chenopodium quinoa]	11.343	143.73		5.5	5.5	0	5.5	7	6.5	0	4	86.7	86.7	0	83.95	87.2	87.2	0	69.7	25659500	25241500	0	23780500	28428000	74408500	0	29740000
411	XP_021746256.1 protein disulfide isomerase-like 1-4 [Chenopodium quinoa]	64.057	143.36		11	11.5	0	3.5	12	13	0	5.5	27.65	30.15	0	6.85	31.8	33.45	0	10.15	15752000	16579000	0	7772950	24463000	32413500	0	8758300
412	XP_021753309.1 uncharacterized protein LOC110718724 isoform X1 [Chenopodium quinoa]; XP_021753310.1 uncharacterized protein LOC110718724 isoform X2 [Chenopodium quinoa]	50.634	143.34	UNCHARACTERIZED	8	4.5	0	0	8.5	0	0	0	24.05	11.95	0	0	25.8	0	0	0	5164450	4156600	0	0	5566850	0	0	0
413	XP_021772532.1 60S ribosomal protein L31 [Chenopodium quinoa]; XP_021734567.1 60S ribosomal protein L31-like [Chenopodium quinoa]	13.773	142.84		2	2	0	1	2	2	0	1	21.7	21.7	0	15	21.7	21.7	0	15	27367500	29790500	0	55310000	66611000	22300500	0	33676500
414	XP_021748012.1 arginase 1, mitochondrial-like [Chenopodium quinoa]; XP_021748011.1 arginase 1, mitochondrial-like [Chenopodium quinoa]	37.115	142.36		8.5	7	0	0	9	9.5	0	0	40.25	31.35	0	0	48.35	46.6	0	0	6719750	7396900	0	0	7675550	12676500	0	0
415	XP_021755108.1 40S ribosomal protein S7-like [Chenopodium quinoa]	21.757	142.22		8.5	8	4	7.5	12	7	4.5	8.5	47.6	44.95	22.5	44.2	50.8	40.45	32	48.45	107103500	91132000	22346000	27547500	110625000	42476000	18458500	25609500
416	XP_021769145.1 26S proteasome non-ATPase regulatory subunit 7 homolog A-like [Chenopodium quinoa]; XP_021732423.1 26S proteasome non-ATPase regulatory subunit 7 homolog A [Chenopodium quinoa]	35.003	142.03		8.5	7.5	0	0	7	6	0	2.5	43.7	39.5	0	0	35.65	31.6	0	14.7	8523850	7625850	0	0	9485950	8856100	0	2308050
417	XP_021720768.1 tubulin beta-2 chain-like [Chenopodium quinoa]; XP_021715439.1 tubulin beta-2 chain-like [Chenopodium quinoa]	50.184	141.87		14.5	11.5	0	0	14.5	11	0	0	46.2	39.85	0	0	41.7	28.55	0	0	8868400	6874850	0	0	8517000	4895400	0	0
418	XP_021766054.1 uncharacterized protein LOC110730552 [Chenopodium quinoa]	16.758	141.85	UNCHARACTERIZED	4.5	3.5	0	2.5	4	5	0	2	29.7	24.1	0	17.95	28.3	29.7	0	12.4	28955500	28546500	0	20111000	35094500	92235000	0	40018000
419	XP_021756286.1 transketolase, chloroplastic-like [Chenopodium quinoa]	80.54	141.8		15	11.5	4	3.5	14.5	14.5	0	3.5	30.3	19.6	8.9	5.2	25.65	25.4	0	6	30075500	23416000	8310150	8718200	36954000	20715500	0	5241750
420	XP_021776250.1 costars family protein-like [Chenopodium quinoa]; XP_021717243.1 costars family protein-like [Chenopodium quinoa]	10.356	141.76		0	0	0	2	0	0	0	2.5	0	0	0	25.5	0	0	0	31.35	0	0	0	6848900	0	0	0	7060050
421	XP_021774751.1 aspartate--tRNA ligase 2, cytoplasmic-like [Chenopodium quinoa]	61.784	140.61		7	4.5	0	0	7	0	0	0	15.6	9.95	0	0	22.8	0	0	0	7389750	6454700	0	0	9252400	0	0	0
422	XP_021738687.1 jasmonate-induced protein homolog [Chenopodium quinoa]	19.948	140.25		6	6	5	6.5	5	7	0	6	37.8	45.75	43.2	38.6	29.5	44.6	0	36.05	23190000	18721000	56625500	23653500	11693000	20733500	0	16068000
423	XP_021754957.1 NADH dehydrogenase [ubiquinone] iron-sulfur protein 1, mitochondrial-like [Chenopodium quinoa]; XP_021775142.1 NADH dehydrogenase [ubiquinone] iron-sulfur protein 1, mitochondrial-like [Chenopodium quinoa]	81.635	139.71		12	9.5	0	0	14.5	7.5	2	0	20.75	14.95	0	0	25.35	10.95	3.2	0	12169500	9300700	0	0	18076000	7187050	4269800	0
424	XP_021755222.1 RGG repeats nuclear RNA binding protein A-like [Chenopodium quinoa]	39.574	139.04		0	0	0	12	9.5	7.5	0	12.5	0	0	0	42.9	37.15	30.45	0	46.7	0	0	0	51143000	9064700	5526250	0	40758500
425	XP_021716785.1 protein TIC110, chloroplastic-like [Chenopodium quinoa]; XP_021716317.1 LOW QUALITY PROTEIN: protein TIC110, chloroplastic-like [Chenopodium quinoa]	111.73	138.97		8	6	0	0	9.5	7	0	0	10.85	8	0	0	14.75	9.55	0	0	10066550	6207950	0	0	7995500	6660150	0	0
426	XP_021750034.1 proteasome subunit alpha type-6-like [Chenopodium quinoa]	27.146	137.89		7.5	8.5	0	0	9.5	9.5	3	5.5	36.4	40.45	0	0	50.6	51.25	13	31.9	18363500	27482000	0	0	19078500	21393000	9882700	10145000
427	XP_021745949.1 ran-binding protein 1 homolog b-like [Chenopodium quinoa]	26.103	137.61		0	0	0	0	0	7.5	0	0	0	0	0	0	0	49.15	0	0	0	0	0	0	0	7760450	0	0
428	XP_021736932.1 thioredoxin-like protein Clot [Chenopodium quinoa]	25.14	137.15		4.5	4.5	0	5	5.5	6	0	4.5	25	19.2	0	27.2	25.85	31.2	0	22.55	8684250	9856150	0	39635000	12798500	16423000	0	27205000
429	XP_021725274.1 pathogenesis-related protein STH-21-like [Chenopodium quinoa]; XP_021722764.1 pathogenesis-related protein STH-21-like [Chenopodium quinoa]	17.727	137.07		7.5	5.5	0	3	5	7	0	0	71.75	49.05	0	30.1	45.95	69.6	0	0	15113500	11212500	0	10875950	10234500	16283000	0	0
430	XP_021715456.1 probable glutathione S-transferase [Chenopodium quinoa]	25.896	136.59		5	3.5	0	3	7	7	0	3	28.2	21.6	0	16.8	38.9	45.25	0	16.35	16147500	16175500	0	14995000	16004000	32162000	0	16390000
431	XP_021743887.1 isocitrate dehydrogenase [NADP]-like [Chenopodium quinoa]; XP_021759538.1 isocitrate dehydrogenase [NADP]-like [Chenopodium quinoa]	53.322	135.47		8.5	8	0	0	10	6.5	0	0	22.45	21.7	0	0	26.4	17.85	0	0	17633500	23997500	0	0	18277000	16181500	0	0
432	XP_021775782.1 eukaryotic translation initiation factor 4B3 [Chenopodium quinoa]	43.982	134.98		0	0	0	6.5	0	0	0	7	0	0	0	20.9	0	0	0	22.75	0	0	0	16298000	0	0	0	16493000
433	XP_021752306.1 60S ribosomal protein L14-2-like [Chenopodium quinoa]; XP_021721885.1 60S ribosomal protein L14-2-like [Chenopodium quinoa]	15.199	134.64		7	7.5	0	4.5	7	5.5	3	4.5	38.35	44.75	0	33.05	39.1	35.7	22.2	34.55	35429500	42668000	0	13523000	44270000	20650500	45554000	31604000
434	XP_021716019.1 uncharacterized protein At4g28440-like [Chenopodium quinoa]; XP_021733341.1 uncharacterized protein At4g28440-like [Chenopodium quinoa]	15.947	134.47	UNCHARACTERIZED	0	2.5	0	3	3	2.5	0	3.5	0	25.7	0	32.2	32.2	25.7	0	36.3	0	10560950	0	8724850	17806500	7322050	0	8310900
435	XP_021768412.1 hsp70-Hsp90 organizing protein 3-like [Chenopodium quinoa]	65.751	134.33		9	13.5	0	14	22	22.5	0	14.5	17.95	27.4	0	30.7	47	46.15	0	31.95	8485150	11454500	0	24658500	17983500	18301500	0	29166000
436	XP_021724166.1 uncharacterized protein At5g39570-like [Chenopodium quinoa]	39.392	134.23	UNCHARACTERIZED	7	5.5	0	9	0	5.5	0	9.5	33.3	30.65	0	37.9	0	28.1	0	38	11379000	13617000	0	78828500	0	9631900	0	47783000
437	XP_021769657.1 ferritin, chloroplastic-like [Chenopodium quinoa]; XP_021744902.1 ferritin, chloroplastic-like [Chenopodium quinoa]	28.512	133.81		9	8.5	4.5	9	8.5	8	3.5	7	47.6	47.6	24.4	47.6	47.6	45.8	22.05	40.3	40977000	37586000	140820000	16666000	28053500	69716500	20080500	21207500
438	XP_021737286.1 argininosuccinate synthase, chloroplastic-like [Chenopodium quinoa]	54.782	133.04		9.5	8	3	3	11.5	8	0	3.5	22.1	19.6	6.9	7.3	28.7	19.2	0	8.9	16278500	14936500	17699500	6284350	22338000	12589000	0	13749250
439	XP_021730244.1 outer envelope pore protein 16-2, chloroplastic-like isoform X2 [Chenopodium quinoa]; XP_021730243.1 outer envelope pore protein 16-2, chloroplastic-like isoform X1 [Chenopodium quinoa]	16.165	133.03		4	3	2	3	4.5	3.5	0	4	35.3	30.7	16.7	30.7	38.35	33.35	0	35.7	70197000	64197500	25506000	41991500	50442000	44691000	0	48222000
440	XP_021768220.1 sm-like protein LSM7 [Chenopodium quinoa]; XP_021765623.1 sm-like protein LSM7 [Chenopodium quinoa]	10.75	131.72		2	3	0	0	3.5	4	0	0	34.85	42.95	0	0	46.45	59.6	0	0	1577650	4098550	0	0	3188650	22327500	0	0
441	XP_021769666.1 ubiquitin-activating enzyme E1 2-like [Chenopodium quinoa]	121.62	131.06		9	6.5	0	0	10.5	6.5	0	0	16	12.35	0	0	18.25	12.65	0	0	5945950	4051100	0	0	4635550	4729750	0	0
442	XP_021774292.1 huntingtin-interacting protein K-like [Chenopodium quinoa]; XP_021730343.1 huntingtin-interacting protein K-like [Chenopodium quinoa]	12.064	130.65		0	0	0	3	3.5	3	0	3	0	0	0	40.9	38.15	37.7	0	40.9	0	0	0	15266500	7608100	21357500	0	22763000
443	XP_021723602.1 uncharacterized protein LOC110690984 isoform X2 [Chenopodium quinoa]; XP_021723601.1 uncharacterized protein LOC110690984 isoform X1 [Chenopodium quinoa]; XP_021741470.1 uncharacterized protein LOC110707738 isoform X2 [Chenopodium quinoa]	111.36	130.63	UNCHARACTERIZED	6	5.5	0	0	7.5	4	0	0	7.7	7.65	0	0	10.7	5	0	0	7406950	8191700	0	0	6206800	7459200	0	0
444	XP_021735234.1 glycine-rich cell wall structural protein-like [Chenopodium quinoa]; XP_021735233.1 glycine-rich cell wall structural protein-like [Chenopodium quinoa]	34.244	128.42		2.5	3	0	4	4	3	0	4.5	14.2	17.1	0	17.8	17.8	17.1	0	19.25	165300000	213720000	0	2.39385e+09	303750000	184520000	0	1.20137e+09
445	XP_021738597.1 2-oxoglutarate dehydrogenase, mitochondrial-like [Chenopodium quinoa]; XP_021738595.1 2-oxoglutarate dehydrogenase, mitochondrial-like [Chenopodium quinoa]; XP_021738594.1 2-oxoglutarate dehydrogenase, mitochondrial-like [Chenopodium quinoa]	116.78	127.92		13	10	0	0	12.5	5.5	0	0	23.05	17.3	0	0	21.75	8.9	0	0	7591900	6028550	0	0	6398100	2813050	0	0
446	XP_021743165.1 probable 6-phosphogluconolactonase 4, chloroplastic [Chenopodium quinoa]	28.256	127.61		8	8	0	0	9.5	7.5	0	0	54.9	54.9	0	0	60.65	51.4	0	0	6426300	5659300	0	0	4615750	8353650	0	0
447	XP_021714916.1 probable mediator of RNA polymerase II transcription subunit 37c [Chenopodium quinoa]	71.207	127.23		27	25.5	7	14	28.5	25.5	11	16.5	54.25	52.7	13	30	57.3	52.15	23.55	35.85	32040000	31000000	9291550	13301000	31435000	21154500	13360850	19916000
448	XP_021748015.1 dihydrolipoyllysine-residue acetyltransferase component 2 of pyruvate dehydrogenase complex, mitochondrial-like [Chenopodium quinoa]	59.881	126.36		8.5	7	0	0	11	10.5	0	0	17.95	15.1	0	0	25.35	21.5	0	0	18621000	16704500	0	0	37780500	31475500	0	0
449	XP_021756095.1 elongation factor 1-alpha [Chenopodium quinoa]; XP_021744297.1 elongation factor 1-alpha [Chenopodium quinoa]; XP_021744218.1 elongation factor 1-alpha [Chenopodium quinoa]; XP_021744216.1 elongation factor 1-alpha [Chenopodium quinoa]	49.324	126.31		15	14	4.5	7.5	13.5	13	6	8.5	49.1	47.3	10.5	21.8	47.7	46.95	15.2	23.05	529940000	398965000	728470000	65134000	447165000	135855000	462555000	130365000
450	XP_021762726.1 late embryogenesis abundant protein 47-like [Chenopodium quinoa]; XP_021764405.1 late embryogenesis abundant protein 47-like [Chenopodium quinoa]; XP_021764404.1 late embryogenesis abundant protein 47-like [Chenopodium quinoa]	15.08	124.95		0	0	0	4	2	3.5	0	4	0	0	0	62.3	29.5	50.35	0	62.3	0	0	0	10487450	3628400	16523000	0	21847000
451	XP_021775399.1 CBS domain-containing protein CBSX3, mitochondrial-like [Chenopodium quinoa]; XP_021763138.1 CBS domain-containing protein CBSX3, mitochondrial-like [Chenopodium quinoa]	22.461	124.93		10	10.5	2.5	10.5	11	11.5	0	9.5	56.2	58.4	13.6	58.9	59.9	61.4	0	53.95	85902000	76761000	16642500	92679500	124315000	105896000	0	79644000
452	XP_021769048.1 tropinone reductase homolog At5g06060-like [Chenopodium quinoa]; XP_021757269.1 tropinone reductase homolog At5g06060-like [Chenopodium quinoa]	28.941	124.31		0	3.5	0	0	5	4.5	0	0	0	16.85	0	0	22.6	20.75	0	0	0	7402800	0	0	8627750	12304500	0	0
453	XP_021744486.1 26S proteasome regulatory subunit RPN13-like [Chenopodium quinoa]	34.835	124		0	0	0	0	0	9	0	0	0	0	0	0	0	37.8	0	0	0	0	0	0	0	2324050	0	0
454	XP_021761960.1 3-ketoacyl-CoA thiolase 2, peroxisomal-like [Chenopodium quinoa]	48.833	123.67		15	13	4.5	6	10.5	9	2.5	0	54.1	48.3	14.65	22.5	42.5	36.8	8.1	0	51699500	34617500	6685300	11217600	36376500	10955000	5144600	0
455	XP_021771663.1 alcohol dehydrogenase 1-like [Chenopodium quinoa]	41.252	123.63		15	13.5	6	3	16	12.5	6.5	5.5	46.8	43.55	14.6	7.6	52.9	39.35	15.5	16.05	106552500	66775000	49922000	6158450	135470000	69921500	84608500	14683450
456	XP_021741405.1 hexokinase-1 [Chenopodium quinoa]; XP_021723531.1 hexokinase-1-like [Chenopodium quinoa]	53.765	123.18		4.5	4.5	0	0	6	5.5	0	0	17.05	20.85	0	0	22.8	21.5	0	0	8702100	4271050	0	0	5579800	4248100	0	0
457	XP_021767449.1 26S proteasome regulatory subunit 4 homolog A [Chenopodium quinoa]; XP_021755907.1 26S proteasome regulatory subunit 4 homolog A-like [Chenopodium quinoa]; XP_021755382.1 26S proteasome regulatory subunit 4 homolog A-like [Chenopodium quinoa]	49.648	122.21		7.5	5.5	0	0	7.5	2.5	0	0	26.2	20.15	0	0	25.85	9.55	0	0	24502500	19416000	0	0	25338000	11556300	0	0
458	XP_021748235.1 60S ribosomal protein L23A [Chenopodium quinoa]; XP_021748234.1 60S ribosomal protein L23A [Chenopodium quinoa]; XP_021745788.1 60S ribosomal protein L23A [Chenopodium quinoa]; XP_021735235.1 60S ribosomal protein L23A [Chenopodium quinoa]	17.385	121.95		6	6	0	3.5	7	5.5	0	3	30.2	27.9	0	23.4	37	27.6	0	19.5	78975000	108440000	0	70334000	102985000	70783500	0	70370000
459	XP_021714129.1 actin cytoskeleton-regulatory complex protein PAN1-like [Chenopodium quinoa]; XP_021714128.1 actin cytoskeleton-regulatory complex protein PAN1-like [Chenopodium quinoa]	75.613	121.51		0	0	0	3	6.5	6.5	0	3	0	0	0	7.1	16.35	16.35	0	6.8	0	0	0	3871300	5440150	7425000	0	4252200
460	XP_021740721.1 MLP-like protein 423 [Chenopodium quinoa]; XP_021727399.1 MLP-like protein 423 [Chenopodium quinoa]	17.131	121.24		6.5	5.5	2	7.5	3.5	4.5	0	4.5	43.8	43.8	17.6	46.4	31.35	36.6	0	32.7	17597500	12225500	10750000	24249000	5050000	5302600	0	6291150
461	XP_021740952.1 adenylosuccinate synthetase 2, chloroplastic-like [Chenopodium quinoa]	54.036	120.89		6	7	0	0	9.5	7.5	0	0	15	17.35	0	0	25.9	20.9	0	0	6800500	11493000	0	0	6370650	7481750	0	0
462	XP_021758336.1 thioredoxin H-type 1-like [Chenopodium quinoa]	13.205	119.69		6	6.5	2	5	5.5	6	2	5	60	63.75	20	54.15	58.75	62.5	20	54.15	73644000	81108000	75731500	51920500	110970000	118185000	128960000	80435500
463	XP_021769167.1 clathrin light chain 2-like [Chenopodium quinoa]; XP_021732446.1 clathrin light chain 2-like [Chenopodium quinoa]	29.176	119.53		0	0	0	1	1	1	0	1	0	0	0	5.3	5.3	5.3	0	5.3	0	0	0	3141550	3661000	2483150	0	2600000
464	XP_021715774.1 leukotriene A-4 hydrolase homolog [Chenopodium quinoa]; XP_021739690.1 leukotriene A-4 hydrolase homolog [Chenopodium quinoa]	69.18	118.91		13	14	0	0	15	14.5	2	2	27.85	29.95	0	0	32.8	31	4	4.15	16792000	17468500	0	0	29479000	28067500	6334150	2371050
465	XP_021773197.1 flowering locus K homology domain-like isoform X3 [Chenopodium quinoa]; XP_021773196.1 flowering locus K homology domain-like isoform X2 [Chenopodium quinoa]; XP_021773195.1 flowering locus K homology domain-like isoform X1 [Chenopodium quinoa]	58.884	118.65		9.5	7	0	0	9.5	7	0	4	19.35	14.55	0	0	21.15	16.35	0	9.7	12274000	20625000	0	0	15853000	16786500	0	10111500
466	XP_021736415.1 T-complex protein 1 subunit delta-like [Chenopodium quinoa]; XP_021727395.1 T-complex protein 1 subunit delta [Chenopodium quinoa]	57.803	118.42		13	12.5	2.5	0	13	4.5	2	0	34.05	34.85	7.6	0	36.9	13.2	4.85	0	21508000	12784500	20438500	0	15774500	5364950	22867500	0
467	XP_021756489.1 60S ribosomal protein L10 [Chenopodium quinoa]; XP_021732237.1 60S ribosomal protein L10-like [Chenopodium quinoa]	25.285	118.4		6.5	7	2	3.5	6	5	2	2.5	31.6	35.4	13	16.55	27.8	24.9	10.3	12.55	129416500	136495000	76266500	19147000	122415000	31817000	170025000	31428000
468	XP_021713432.1 ran-binding protein 1 homolog c-like [Chenopodium quinoa]	26.135	118.35		6	7	0	4	6	7.5	0	4	43	44.95	0	18.8	43	49.4	0	29.35	22102000	23852500	0	12401800	31120000	36952000	0	14794200
469	XP_021738458.1 DEAD-box ATP-dependent RNA helicase 56 [Chenopodium quinoa]; XP_021769357.1 DEAD-box ATP-dependent RNA helicase 56 isoform X1 [Chenopodium quinoa]; XP_021769358.1 DEAD-box ATP-dependent RNA helicase 56 isoform X2 [Chenopodium quinoa]	48.221	118.21		8	5.5	0	2	12	8	0	2.5	22.35	16.7	0	6.8	35.4	24.8	0	7.6	22546000	16041000	0	10542000	35906000	23711000	0	17490000
470	XP_021763544.1 ubiquitin receptor RAD23d-like [Chenopodium quinoa]	43.471	117.5		5	4	0	4	6	6	0	4	15.9	17.65	0	13.8	25.8	22.9	0	13.8	7695000	12794000	0	21735000	25249000	63561000	0	34694500
471	XP_021725269.1 ATP-dependent Clp protease ATP-binding subunit CLPT1, chloroplastic-like isoform X2 [Chenopodium quinoa]; XP_021722767.1 ATP-dependent Clp protease ATP-binding subunit CLPT1, chloroplastic-like isoform X2 [Chenopodium quinoa]	26.149	116.98		4	3	0	2	4.5	6	0	3	25.55	17.7	0	12.25	33.55	41.4	0	19.85	9127650	12810500	0	4572850	11504000	24102500	0	8826950
472	XP_021765002.1 alpha-glucosidase-like [Chenopodium quinoa]	100.11	116.74		22	20.5	14.5	11.5	20	18.5	11	14.5	34.65	31.4	19.95	15	26.05	24.9	16.45	19.5	40838000	31646000	28375500	27061500	53765500	30352500	47555500	37978500
473	XP_021716806.1 ubiquitin-activating enzyme E1 1-like isoform X2 [Chenopodium quinoa]; XP_021716292.1 ubiquitin-activating enzyme E1 1 isoform X2 [Chenopodium quinoa]; XP_021716291.1 ubiquitin-activating enzyme E1 1 isoform X2 [Chenopodium quinoa]	113.84	115.98		6	4.5	0	0	4.5	2	0	0	9.4	7.95	0	0	7.55	4.7	0	0	5291450	5132100	0	0	5272700	2889500	0	0
474	XP_021763927.1 40S ribosomal protein S9-2 [Chenopodium quinoa]; XP_021746441.1 40S ribosomal protein S9-2-like [Chenopodium quinoa]; XP_021723123.1 40S ribosomal protein S9-2 [Chenopodium quinoa]; XP_021722927.1 40S ribosomal protein S9-2 [Chenopodium quinoa]	23.042	115.52		12	11	4	6.5	11	10.5	3.5	6	47.7	47.2	15.5	24.65	47.2	45.45	15.45	23.1	103780000	97323000	121107000	15140500	102195000	31873500	53265000	20139500
475	XP_021775937.1 triosephosphate isomerase, chloroplastic [Chenopodium quinoa]	34.443	114.6		9.5	9	3.5	2.5	9	7.5	0	4.5	49.5	45	16	15.7	48	38.65	0	24.35	42174500	38735500	17137000	3768850	30839500	25940000	0	8996300
476	XP_021731293.1 aldose reductase-like [Chenopodium quinoa]	37.165	114.29		18.5	19	6.5	11	20	21	0	12	60.45	64	22.65	35.6	62.6	68.4	0	37.4	21847500	32567500	14975000	23573000	67576500	146775000	0	33311500
477	XP_021752910.1 aspartyl protease AED3-like [Chenopodium quinoa]	47.59	114.26		10	6	0	5.5	10.5	8	0	4	27.25	15.9	0	12.35	29.95	21.3	0	8.9	39626000	32838500	0	19504000	98155500	32269500	0	32794000
478	XP_021738644.1 40S ribosomal protein S25-like [Chenopodium quinoa]; XP_021731560.1 40S ribosomal protein S25 [Chenopodium quinoa]	12.42	113.94		4	3	0	3.5	3	3	2.5	2.5	38.6	32.5	0	35.55	32.5	32.5	24.15	26.8	92803000	78152000	0	58842500	73835000	23839500	56672000	51714000
479	XP_021759005.1 small ubiquitin-related modifier 1 [Chenopodium quinoa]; XP_021755691.1 small ubiquitin-related modifier 1 [Chenopodium quinoa]; XP_021759006.1 small ubiquitin-related modifier 1-like [Chenopodium quinoa]	10.858	113.76		4.5	3.5	0	3	4	3.5	0	4	46.9	41.65	0	29.2	49	38.55	0	29.2	24366000	20032000	0	18113000	29420000	27249000	0	35140500
480	XP_021771898.1 NADPH-dependent aldehyde reductase 1, chloroplastic-like [Chenopodium quinoa]	36.714	113.67		17.5	19	6.5	7.5	18	18.5	0	11	72.75	72.75	25.5	36.45	72.75	72.9	0	49.7	61708000	88246000	24918500	10711900	77256000	93906500	0	14433500
481	XP_021763731.1 eukaryotic initiation factor 4A-9-like [Chenopodium quinoa]; XP_021738965.1 eukaryotic initiation factor 4A-9-like [Chenopodium quinoa]	46.801	112.85		18	14.5	0	5.5	19	16	0	9	55.7	45.3	0	16.95	64.4	47.6	0	26.15	7672700	8896000	0	14539500	15201000	11767000	0	21883000
482	XP_021775867.1 peptidyl-prolyl cis-trans isomerase 1 [Chenopodium quinoa]	18.254	112.43		9.5	8.5	0	8.5	10	10	0	7.5	72.5	68.7	0	71.35	72.5	72.5	0	63.75	116030000	92759500	0	210510000	168465000	97476500	0	170475000
483	XP_021743650.1 glucose-6-phosphate isomerase 1, chloroplastic-like [Chenopodium quinoa]; XP_021740326.1 glucose-6-phosphate isomerase 1, chloroplastic-like [Chenopodium quinoa]	67.792	112.01		14	16	0	0	10	18	0	1.5	30.1	36.35	0	0	22.65	40.25	0	2.35	6705700	7618700	0	0	6475300	20025000	0	2929550
484	XP_021751776.1 probable fructokinase-4 [Chenopodium quinoa]	35.981	111.68		5.5	6	0	0	7.5	8	0	0	21.75	27.25	0	0	37.6	38.35	0	0	9073200	8313400	0	0	9062350	28131500	0	0
485	XP_021754824.1 stem-specific protein TSJT1-like [Chenopodium quinoa]	28.588	111.57		6.5	7	2	3	6.5	5.5	0	4	30.4	33.5	8.5	15.4	31.35	25.2	0	20.95	20310000	24692000	21059500	8364700	29031000	15900500	0	13968500
486	XP_021767397.1 40S ribosomal protein S24-1 [Chenopodium quinoa]; XP_021764408.1 40S ribosomal protein S24-1 [Chenopodium quinoa]; XP_021762728.1 40S ribosomal protein S24-1 [Chenopodium quinoa]; XP_021732851.1 40S ribosomal protein S24-1 [Chenopodium quinoa]	15.407	110.49		4.5	4	3	3	5	3	2.5	2.5	31.3	31.3	29.9	29.9	31.3	19.4	25.75	25.75	50133000	47844500	30487000	55032000	60103000	14864500	51992500	27660500
487	XP_021735784.1 60S ribosomal protein L6-like [Chenopodium quinoa]; XP_021739108.1 60S ribosomal protein L6-like [Chenopodium quinoa]	26.2	110.04		11	11.5	2.5	0	13.5	10	2.5	4.5	44.6	45.5	14.8	0	48.9	42.7	13.95	20.6	47193000	34095500	71520000	0	43790000	10948350	55537500	9564300
488	XP_021728013.1 gamma aminobutyrate transaminase 3, chloroplastic-like isoform X2 [Chenopodium quinoa]; XP_021728012.1 gamma aminobutyrate transaminase 3, chloroplastic-like isoform X1 [Chenopodium quinoa]	54.591	109.82		7	5.5	0	0	6.5	6	0	0	20.4	16.75	0	0	19.8	17.65	0	0	9611250	6593300	0	0	9601950	6437050	0	0
489	XP_021720139.1 peptidyl-prolyl cis-trans isomerase FKBP62-like [Chenopodium quinoa]	61.306	108.7		15	14	2.5	0	16	14.5	0	3.5	35	33.1	5.5	0	39.45	35.3	0	6	18156000	18419000	7510600	0	25140500	25477000	0	6339450
490	XP_021729020.1 proteasome subunit alpha type-2-A [Chenopodium quinoa]; XP_021723751.1 proteasome subunit alpha type-2-A [Chenopodium quinoa]	25.521	108.24		8.5	9	0	7	11	10	0	8	50.2	52.8	0	44.9	59.4	62.75	0	51.5	17700000	29244500	0	23365500	34508000	44854000	0	24111500
491	XP_021775975.1 eukaryotic translation initiation factor 3 subunit L-like isoform X2 [Chenopodium quinoa]; XP_021775974.1 eukaryotic translation initiation factor 3 subunit L-like isoform X1 [Chenopodium quinoa]	58.07	108.19		5.5	4	0	0	4	4	0	0	15.75	10.9	0	0	10.1	9.7	0	0	10729350	7822450	0	0	12072500	7731950	0	0
492	XP_021763531.1 ultraviolet-B receptor UVR8-like [Chenopodium quinoa]; XP_021760000.1 ultraviolet-B receptor UVR8-like [Chenopodium quinoa]	42.487	108.16		3	5	0	0	4.5	6.5	0	0	14.55	21.7	0	0	18.65	27.15	0	0	6052350	10141000	0	0	7808550	20320500	0	0
493	XP_021759066.1 glycerophosphodiester phosphodiesterase GDPDL3-like [Chenopodium quinoa]	82.458	107.84		5	2.5	0	0	9	8.5	0	0	9.75	3.3	0	0	16.25	16.1	0	0	5949650	6906650	0	0	6278550	8767250	0	0
494	XP_021730555.1 glyceraldehyde-3-phosphate dehydrogenase GAPCP2, chloroplastic-like [Chenopodium quinoa]	45.325	107.7		9.5	7.5	0	0	8	8	0	0	31	24.4	0	0	29	27.9	0	0	7000500	6866500	0	0	13075500	5634350	0	0
495	XP_021766536.1 probable small nuclear ribonucleoprotein G [Chenopodium quinoa]; XP_021765081.1 probable small nuclear ribonucleoprotein G [Chenopodium quinoa]	9.0825	107.29		3	3.5	0	0	3	3	0	2.5	38.3	58.65	0	0	45.7	38.3	0	42.6	9552450	7775400	0	0	6903650	8911650	0	29113500
496	XP_021749770.1 vignain-like [Chenopodium quinoa]	40.419	106.9		9	7.5	0	0	9.5	10	0	0	41	30.6	0	0	39.9	41.3	0	0	12228850	22080500	0	0	22753000	41579000	0	0
497	XP_021720847.1 triosephosphate isomerase, cytosolic-like [Chenopodium quinoa]; XP_021716140.1 triosephosphate isomerase, cytosolic-like [Chenopodium quinoa]	27.605	106.46		7.5	7.5	0	0	8	7.5	0	0	43.9	45.45	0	0	49.2	46.05	0	0	7500350	6734350	0	0	11749500	6804300	0	0
498	XP_021728326.1 beta-galactosidase 8-like [Chenopodium quinoa]; XP_021746137.1 beta-galactosidase 8-like [Chenopodium quinoa]	92.842	105.65		7	5.5	2.5	0	9.5	11.5	0	0	14.3	11.35	4.45	0	19.1	23.65	0	0	7169800	6355800	6979200	0	11699000	18036500	0	0
499	XP_021762464.1 probable alpha-mannosidase At5g13980 [Chenopodium quinoa]	114.98	105.61		8.5	10	0	3.5	13	15	2	4.5	11.4	15	0	4.9	17.9	20.05	1.6	5.15	7163200	17178500	0	8761300	19881500	73342000	4836400	22217200
500	XP_021713543.1 uncharacterized protein LOC110681723 isoform X2 [Chenopodium quinoa]	14.76	105.3	UNCHARACTERIZED	0	0	0	5	0	2.5	0	4	0	0	0	49.3	0	29	0	49.3	0	0	0	76479000	0	25525500	0	35265500
501	XP_021718124.1 probable serine protease EDA2 [Chenopodium quinoa]; XP_021741991.1 LOW QUALITY PROTEIN: probable serine protease EDA2 [Chenopodium quinoa]	53.432	104.88		5.5	5	2	2	6	6	0	0	15.5	13	4	5.9	18.55	19.8	0	0	2145700	2540000	5155000	2497250	5583350	10658650	0	0
502	XP_021720539.1 bifunctional nitrilase/nitrile hydratase NIT4A [Chenopodium quinoa]; XP_021720538.1 bifunctional nitrilase/nitrile hydratase NIT4A [Chenopodium quinoa]; XP_021720537.1 bifunctional nitrilase/nitrile hydratase NIT4A [Chenopodium quinoa]	37.639	104.87		0	2	0	0	2.5	3.5	0	0	0	11.2	0	0	13.35	19.1	0	0	0	3086500	0	0	3644000	4772550	0	0
503	XP_021749098.1 30S ribosomal protein 2, chloroplastic [Chenopodium quinoa]; XP_021745757.1 30S ribosomal protein 2, chloroplastic-like [Chenopodium quinoa]	28.313	104.86		7	6	0	10.5	8.5	8.5	0	9.5	36.3	24.7	0	42.9	42.3	41.35	0	42.85	15597500	19645500	0	58594000	29645000	56183000	0	54502000
504	XP_021730909.1 UDP-arabinopyranose mutase 1 [Chenopodium quinoa]	40.312	104.65		26	23.5	0	0	26	27	0	0	82.9	78	0	0	82.9	88	0	0	29625000	27912000	0	0	21023500	54033000	0	0
505	XP_021720588.1 dihydroneopterin aldolase 2-like [Chenopodium quinoa]; XP_021720589.1 dihydroneopterin aldolase 2-like [Chenopodium quinoa]; XP_021745167.1 dihydroneopterin aldolase 2-like [Chenopodium quinoa]	14.783	104.39		2	2	1	0	2	2	0	0	22	22	12.9	0	22	22	0	0	5484250	5970150	2907850	0	2598900	9585450	0	0
506	XP_021744726.1 ERBB-3 BINDING PROTEIN 1 [Chenopodium quinoa]	43.641	104.39		15.5	15.5	3.5	0	17.5	16.5	3	3	49.9	46.6	9.9	0	54.95	51	7.2	10.75	37025000	51790500	32796500	0	100845000	68261500	25775000	8321100
507	XP_021756988.1 1-Cys peroxiredoxin-like [Chenopodium quinoa]	24.332	104.34		15.5	14.5	0	15.5	14	15	0	14.5	76.7	76.45	0	70.1	68.5	69.85	0	65.3	386875000	354305000	0	411870000	440590000	384785000	0	490730000
508	YP_009380247.1 ribosomal protein S11 (chloroplast) [Chenopodium album];YP_009380163.1 ribosomal protein S11 (chloroplast) [Chenopodium quinoa]	15.012	104.17		2.5	2.5	0	0	2.5	0	0	0	22.1	23.55	0	0	22.1	0	0	0	7616000	7087450	0	0	6403100	0	0	0
509	XP_021756695.1 3-oxoacyl-[acyl-carrier-protein] synthase II, chloroplastic-like [Chenopodium quinoa]; XP_021750239.1 3-oxoacyl-[acyl-carrier-protein] synthase II, chloroplastic-like [Chenopodium quinoa]	58.11	104.14		2.5	0	0	0	4	0	0	0	9.65	0	0	0	14.6	0	0	0	4559450	0	0	0	3256000	0	0	0
510	XP_021759716.1 probable L-ascorbate peroxidase 6, chloroplastic isoform X3 [Chenopodium quinoa]; XP_021759715.1 probable L-ascorbate peroxidase 6, chloroplastic isoform X2 [Chenopodium quinoa]	40.69	104.11		12.5	11.5	0	7	11	9.5	0	5	47.1	41.7	0	27.65	41.7	32.2	0	22.05	16608500	17040500	0	16825500	15203500	13437500	0	10866850
511	XP_021749113.1 14 kDa zinc-binding protein-like [Chenopodium quinoa]; XP_021745801.1 14 kDa zinc-binding protein-like [Chenopodium quinoa]	18.168	103.55		3.5	4	0	3.5	4	3.5	0	3.5	26.65	28.7	0	30.25	28.7	26.65	0	30.25	17976000	14611500	0	50383500	38796000	52283000	0	70993500
512	XP_021759786.1 E3 ubiquitin-protein ligase UPL2-like [Chenopodium quinoa]; XP_021759785.1 E3 ubiquitin-protein ligase UPL2-like [Chenopodium quinoa]	404.62	103.54		2	2	0	0	0	0	0	0	0.9	0.9	0	0	0	0	0	0	5136150	3342450	0	0	0	0	0	0
513	XP_021749337.1 oil body-associated protein 2A-like [Chenopodium quinoa]	26.883	103.1		17	17	0	12	17	17	8	13	75.5	75.5	0	56.5	75.5	75.5	38	67.3	20351500	23463000	0	8175300	43041000	39772500	9498950	10959750
514	XP_021774806.1 2-isopropylmalate synthase A-like isoform X1 [Chenopodium quinoa]; XP_021761449.1 LOW QUALITY PROTEIN: 2-isopropylmalate synthase 1, chloroplastic-like, partial [Chenopodium quinoa]	68.126	102.93		4.5	2.5	0	0	6.5	2	0	0	16.3	8.85	0	0	21.7	7.9	0	0	5846000	3210600	0	0	5451400	2400250	0	0
515	XP_021747484.1 ATP-dependent 6-phosphofructokinase 2-like [Chenopodium quinoa]	52.445	102.49		8	10.5	0	0	10.5	7	0	0	29	32.3	0	0	34.2	24.75	0	0	4553900	5447050	0	0	5272650	2755400	0	0
516	XP_021767645.1 40S ribosomal protein S28-2 [Chenopodium quinoa]; XP_021748368.1 40S ribosomal protein S28-2-like [Chenopodium quinoa]; XP_021729606.1 40S ribosomal protein S28 [Chenopodium quinoa]; XP_021717572.1 40S ribosomal protein S28-like [Chenopodium quinoa]	7.5397	102.45		2	2	0	2	2	2	2	1.5	27.7	27.7	0	27.7	27.7	27.7	27.7	23.1	51483500	37059500	0	61242500	68465500	30121000	40170500	49827500
517	XP_021751317.1 eukaryotic initiation factor 4A-3 [Chenopodium quinoa]; XP_021751075.1 eukaryotic initiation factor 4A-3 [Chenopodium quinoa]	46.278	102.45		8	7	0	0	8	5	0	0	28.75	25.05	0	0	29.6	17.3	0	0	6867950	5028500	0	0	5579500	2946900	0	0
518	XP_021733260.1 probable 26S proteasome non-ATPase regulatory subunit 3 [Chenopodium quinoa]	55.229	102.39		8	7	0	0	8	3.5	0	2	23.3	20.35	0	0	23	8.75	0	5.7	8373950	6459250	0	0	7253200	3432600	0	4678550
519	XP_021741053.1 S-formylglutathione hydrolase [Chenopodium quinoa]	32.017	101.66		6	4.5	0	0	5.5	6	0	0	28.2	22.15	0	0	26.4	28.2	0	0	33233000	32957500	0	0	39919000	42827500	0	0
520	XP_021753175.1 LOW QUALITY PROTEIN: uncharacterized protein LOC110718615 [Chenopodium quinoa]	25.044	101.28	UNCHARACTERIZED	7	7	0	0	6	8.5	2.5	2.5	33.7	33.9	0	0	30.85	34.75	8.25	12.65	58666500	92629000	0	0	43460000	168345000	17271500	7047500
521	XP_021734293.1 elongation factor 1-beta 2-like [Chenopodium quinoa]	24.689	101.27		12	13	0	0	0	15.5	0	11	69.8	71.8	0	0	0	76	0	62.45	11650400	15805500	0	0	0	29959500	0	21908500
522	XP_021738005.1 GTP-binding nuclear protein Ran-3 [Chenopodium quinoa]; XP_021758144.1 GTP-binding nuclear protein Ran-3-like [Chenopodium quinoa]	25.18	101.21		7.5	7	0	4	8.5	7	0	3.5	42.5	44.6	0	22.4	60.65	52.7	0	20.1	34832000	33058500	0	9743550	45327500	19287500	0	24557500
523	XP_021736449.1 protein transport protein SEC31 homolog B-like [Chenopodium quinoa]; XP_021739326.1 LOW QUALITY PROTEIN: protein transport protein SEC31 homolog B-like [Chenopodium quinoa]	122.07	100.94		7.5	4.5	0	0	8.5	0	0	0	9.45	4.85	0	0	11.25	0	0	0	12330500	9129100	0	0	11724000	0	0	0
524	XP_021758596.1 2S albumin-like [Chenopodium quinoa]	16.812	100.48		5	4.5	2.5	6.5	6.5	7	5	5.5	33.1	30.65	21.8	42.25	39.8	43.3	36.65	41.2	57544500	82453000	417965000	487020000	300530000	313830000	1.75455e+09	502555000
525	XP_021759784.1 calcium-binding allergen Ole e 8-like [Chenopodium quinoa]	19.199	100.4		0	2.5	0	6	2.5	5	0	7.5	0	19.55	0	40.55	21.85	40.55	0	53.15	0	2749250	0	45281500	6073350	17519500	0	39754500
526	XP_021760697.1 pyrophosphate-energized vacuolar membrane proton pump-like [Chenopodium quinoa]	79.995	99.373		4	3.5	0	0	4	0	0	0	8.05	7.1	0	0	8.15	0	0	0	10733600	5219050	0	0	6914450	0	0	0
527	XP_021756788.1 60S ribosomal protein L32-1 [Chenopodium quinoa]; XP_021756787.1 60S ribosomal protein L32-1 [Chenopodium quinoa]; XP_021754229.1 60S ribosomal protein L32-1 isoform X1 [Chenopodium quinoa]	15.569	98.725		6.5	6	2.5	3	6	4	2	0	48.5	48.1	24.05	31.6	48.1	36.85	21.1	0	57591000	61702500	7853100	26433500	41634500	10937500	43830000	0
528	XP_021765144.1 membrane steroid-binding protein 2-like [Chenopodium quinoa]	23.887	98.553		4	3	0	2	6.5	5.5	0	2.5	35.45	22.6	0	11.5	58.3	46.3	0	17.75	10863500	8842050	0	11443000	16961500	18289000	0	11938000
529	XP_021767383.1 UDP-D-apiose/UDP-D-xylose synthase 2 [Chenopodium quinoa]	43.473	98.359		11.5	11.5	0	0	11.5	13.5	0	4	36.85	36.45	0	0	39.2	42.15	0	13.65	15262500	13581500	0	0	19255500	37726500	0	2094150
530	XP_021716542.1 aldehyde dehydrogenase family 7 member B4 [Chenopodium quinoa]; XP_021716541.1 aldehyde dehydrogenase family 7 member B4 [Chenopodium quinoa]	54.568	98.308		10	11	0	0	12.5	11.5	0	0	34.65	38.85	0	0	40.6	33.55	0	0	10497650	11248500	0	0	17659500	29862000	0	0
531	XP_021747325.1 26S proteasome non-ATPase regulatory subunit 1 homolog A-like [Chenopodium quinoa]	108.96	98.303		12.5	8	0	0	11	5.5	2	0	17.8	12	0	0	14.2	6.95	1.55	0	27923500	24165500	0	0	22867000	13734500	20263000	0
532	XP_021774296.1 ATP-citrate synthase beta chain protein 1 [Chenopodium quinoa]; XP_021730339.1 ATP-citrate synthase beta chain protein 1-like [Chenopodium quinoa]; XP_021730338.1 ATP-citrate synthase beta chain protein 1-like [Chenopodium quinoa]	65.898	98.235		11.5	7	0	0	13.5	3	0	0	26.15	16.45	0	0	32.15	7.65	0	0	12863000	8442400	0	0	10347800	2535950	0	0
533	XP_021733696.1 betaine aldehyde dehydrogenase, chloroplastic [Chenopodium quinoa]	54.471	98.161		0	0	0	0	7	4.5	0	0	0	0	0	0	21.7	18.4	0	0	0	0	0	0	1800700	1329300	0	0
534	XP_021762346.1 proteasome subunit beta type-3-A [Chenopodium quinoa]; XP_021752635.1 proteasome subunit beta type-3-A-like [Chenopodium quinoa]	22.85	97.901		4.5	4	1	0	4	3	0	0	39.7	32.35	8.8	0	34.3	30.4	0	0	7339550	7238400	10038700	0	6021700	4377300	0	0
535	XP_021756574.1 peptidyl-prolyl cis-trans isomerase E-like [Chenopodium quinoa]; XP_021718372.1 peptidyl-prolyl cis-trans isomerase E-like [Chenopodium quinoa]	18.997	97.715		3	4	0	5	5	8	0	5.5	27.1	38.7	0	50.3	48.2	70.8	0	50.9	5128300	6568550	0	22145500	5408550	26232000	0	25272000
536	XP_021772946.1 succinate dehydrogenase [ubiquinone] flavoprotein subunit, mitochondrial-like [Chenopodium quinoa]; XP_021742493.1 succinate dehydrogenase [ubiquinone] flavoprotein subunit, mitochondrial [Chenopodium quinoa]	70.057	97.484		10.5	10	0	0	12.5	9	0	2.5	21.7	22.9	0	0	28.8	19.05	0	4.8	14951500	11690500	0	0	18541000	11021450	0	3312500
537	XP_021769150.1 17.8 kDa class I heat shock protein-like [Chenopodium quinoa]; XP_021732430.1 17.8 kDa class I heat shock protein-like [Chenopodium quinoa]; XP_021726844.1 17.8 kDa class I heat shock protein-like [Chenopodium quinoa]	17.143	96.47		6	4	0	8	5	6.5	0	6.5	51.3	26	0	56.7	30.7	46.35	0	54.35	6629450	5757050	0	20381500	9564550	14125850	0	18250500
538	XP_021746990.1 putative methyltransferase DDB_G0268948 [Chenopodium quinoa]	30.312	95.528		5	4.5	0	2	6	3.5	0	2.5	25.95	21.05	0	8.25	28.15	21.85	0	9.2	13078000	8938300	0	7818500	4879300	6858500	0	11820650
539	XP_021760299.1 dynamin-related protein 5A [Chenopodium quinoa]; XP_021748727.1 dynamin-related protein 5A-like [Chenopodium quinoa]	68.155	95.47		3	2.5	0	0	4	0	0	0	6.4	5.5	0	0	9.4	0	0	0	2565400	2107550	0	0	1164000	0	0	0
540	XP_021756320.1 eukaryotic translation initiation factor 3 subunit M-like [Chenopodium quinoa]	46.302	95.042		7.5	6.5	3	0	7	9.5	0	0	24.05	20.15	9.3	0	21.25	30.75	0	0	11523000	8321650	12651000	0	11825000	13328500	0	0
541	XP_021736717.1 phospholipase D alpha 1-like [Chenopodium quinoa]; XP_021736716.1 phospholipase D alpha 1-like [Chenopodium quinoa]	92.147	94.914		7.5	9.5	0	0	11.5	13	0	2.5	13.75	18.55	0	0	24	26.6	0	4.1	6198350	10461850	0	0	17789500	12417050	0	2254300
542	XP_021759150.1 4-alpha-glucanotransferase, chloroplastic/amyloplastic-like [Chenopodium quinoa]; XP_021736637.1 4-alpha-glucanotransferase, chloroplastic/amyloplastic-like [Chenopodium quinoa]	64.737	94.334		10.5	8	3	5	8.5	4	2.5	2.5	26	18.75	4.1	12.1	21.2	10	4.2	6.8	8454400	7671450	12630500	6551600	4868450	4208150	7155000	4269800
543	XP_021753285.1 glutamate--tRNA ligase, chloroplastic/mitochondrial-like [Chenopodium quinoa]; XP_021714035.1 glutamate--tRNA ligase, chloroplastic/mitochondrial-like [Chenopodium quinoa]	64.27	94.225		0	1.5	0	0	1.5	1	0	0	0	4.45	0	0	4.55	3.7	0	0	0	505270	0	0	433625	363340	0	0
544	XP_021757305.1 malate dehydrogenase, glyoxysomal-like [Chenopodium quinoa]	37.811	93.563		12.5	12.5	2	5	14	13	0	7	52	52	10.1	21.3	58.5	47.6	0	27.35	24472000	35148500	4687900	3789750	41224500	38815000	0	7012850
545	XP_021765891.1 protein transport protein SEC23-like [Chenopodium quinoa]	87.023	93.371		6	4.5	0	0	6.5	6.5	0	0	13.75	10.7	0	0	14.85	15.2	0	0	4090950	3670100	0	0	4561150	5892050	0	0
546	XP_021747997.1 pyruvate dehydrogenase E1 component subunit alpha-1, mitochondrial-like [Chenopodium quinoa]	43.907	93.079		11.5	9.5	0	4.5	8	7	0	3	38.85	31.35	0	13.95	29.4	24.1	0	10.55	16269000	14505000	0	15781000	13096000	9909050	0	5797100
547	XP_021720998.1 choline monooxygenase, chloroplastic-like [Chenopodium quinoa]	48.595	92.809		10	9	5	0	12.5	8.5	0	3	34.15	30.7	17.35	0	43.1	33.35	0	10.2	23279500	23023000	5804400	0	23907500	10586850	0	4192300
548	XP_021776507.1 calmodulin-7-like [Chenopodium quinoa]; XP_021746004.1 calmodulin-7-like [Chenopodium quinoa]	16.834	92.568		8	0	8	10	8	10.5	9.5	10.5	77.2	0	49.65	52.3	71.5	77.2	52.3	52.3	4678850	0	8250350	17087000	8082250	65082500	23370500	27557500
549	XP_021758313.1 uncharacterized protein LOC110723278 [Chenopodium quinoa]; XP_021759915.1 uncharacterized protein LOC110724767 [Chenopodium quinoa]; XP_021714380.1 uncharacterized protein LOC110682356 [Chenopodium quinoa]	16.31	92.323	UNCHARACTERIZED	0	0	0	4	0	0	0	2	0	0	0	46.2	0	0	0	25.2	0	0	0	12176000	0	0	0	5412200
550	XP_021755998.1 uncharacterized protein LOC110721175 [Chenopodium quinoa]	76.418	91.95	UNCHARACTERIZED	7	3.5	0	0	7.5	0	0	0	16.3	6.75	0	0	16.65	0	0	0	6151700	3006250	0	0	5376250	0	0	0
551	XP_021773722.1 uncharacterized protein LOC110737695 isoform X2 [Chenopodium quinoa]; XP_021773721.1 uncharacterized protein LOC110737695 isoform X1 [Chenopodium quinoa]	53.75	91.946	UNCHARACTERIZED	14	10.5	3.5	0	12	10.5	0	0	42	32	8.5	0	38.3	31.95	0	0	15104500	11979500	9861300	0	18249000	8756100	0	0
552	XP_021774447.1 ubiquitin domain-containing protein DSK2b-like [Chenopodium quinoa]; XP_021769932.1 ubiquitin domain-containing protein DSK2b-like [Chenopodium quinoa]	58.285	91.841		3.5	4.5	0	6	8	9.5	0	7.5	10.65	12.8	0	16.5	22	24.8	0	19.7	2047050	5269350	0	22531000	11970500	44529500	0	13194000
553	XP_021720934.1 11S globulin seed storage protein 2-like [Chenopodium quinoa]	38.876	91.667		9.5	9	0	3.5	9.5	10	0	3.5	41.6	39.2	0	13.6	39.45	43.5	0	14.9	17187000	16713000	0	5935350	21089500	33947000	0	9990750
554	XP_021722256.1 uncharacterized protein LOC110689762 [Chenopodium quinoa]	23.122	91.239	UNCHARACTERIZED	0	0	0	6.5	3.5	5	0	7	0	0	0	39.3	28.2	39.3	0	39.3	0	0	0	81406000	2082500	2460750	0	74201500
555	XP_021734682.1 T-complex protein 1 subunit gamma-like [Chenopodium quinoa]	60.473	91.228		13.5	11	0	0	14.5	9.5	2	3	32.45	25.35	0	0	35.6	23.65	4.4	6.2	32818000	22563500	0	0	22752000	15663000	79803000	8621450
556	XP_021768413.1 vacuolar-processing enzyme-like [Chenopodium quinoa]	55.229	91.19		7.5	7	0	0	6	6	0	0	19.4	16.9	0	0	12.3	14.35	0	0	46365000	39878000	0	0	38477500	30907500	0	0
557	XP_021756956.1 late embryogenesis abundant protein D-29-like [Chenopodium quinoa]	26.601	91.157		6	5	0	11	7	6.5	0	11.5	25.85	23.6	0	37.7	28.5	26.25	0	40.2	3678600	5718450	0	113935000	2786270	6951100	0	209240000
558	XP_021773786.1 multiple organellar RNA editing factor 8, chloroplastic/mitochondrial-like isoform X2 [Chenopodium quinoa]; XP_021773785.1 multiple organellar RNA editing factor 8, chloroplastic/mitochondrial-like isoform X1 [Chenopodium quinoa]	43.241	91.081		3.5	3.5	0	2.5	3.5	3	2.5	2.5	10.65	10.65	0	7.25	11.75	8.4	7	8.35	10844000	9683900	0	12670000	16334000	6702050	16723500	20624000
559	XP_021735909.1 plant UBX domain-containing protein 8-like [Chenopodium quinoa]	65.64	91.067		0	0	0	7.5	7.5	8.5	0	7	0	0	0	18	17.45	20.35	0	15.3	0	0	0	10539700	3156900	10074450	0	9997050
560	XP_021769437.1 ABC transporter F family member 4-like [Chenopodium quinoa]; XP_021769436.1 ABC transporter F family member 4-like [Chenopodium quinoa]; XP_021769435.1 ABC transporter F family member 4-like [Chenopodium quinoa]	97.54	90.943		4.5	4	0	0	5.5	5.5	0	0	8.85	8	0	0	10.9	10.6	0	0	11528150	6337550	0	0	6714550	6650400	0	0
561	XP_021770251.1 glutathione reductase, chloroplastic-like isoform X2 [Chenopodium quinoa]; XP_021770250.1 glutathione reductase, chloroplastic-like isoform X1 [Chenopodium quinoa]	60.153	90.758		0	2.5	0	0	0	4	0	0	0	7.05	0	0	0	11.2	0	0	0	3336350	0	0	0	5338600	0	0
562	XP_021734259.1 uncharacterized protein LOC110700996 [Chenopodium quinoa]	12.706	90.435	UNCHARACTERIZED	0	0	0	4	2	2.5	0	3.5	0	0	0	60.2	28.7	32.85	0	52.3	0	0	0	18366500	4635900	9013550	0	20409500
563	XP_021747316.1 60S ribosomal protein L22-3 [Chenopodium quinoa]; XP_021747315.1 60S ribosomal protein L22-3 [Chenopodium quinoa]; XP_021729592.1 60S ribosomal protein L22-3 [Chenopodium quinoa]; XP_021729570.1 60S ribosomal protein L22-3 [Chenopodium quinoa]	14.077	89.324		4	4	0	5.5	4.5	4.5	0	4.5	31.2	31.2	0	48.8	38	38	0	42	121945000	117565000	0	311740000	102254500	49275000	0	225245000
564	XP_021752427.1 inositol-tetrakisphosphate 1-kinase 1-like [Chenopodium quinoa]	36.337	89.257		0	0	0	0	3	0	2	0	0	0	0	0	13.1	0	8.6	0	0	0	0	0	5879750	0	7216700	0
565	XP_021775360.1 translocase of chloroplast 159, chloroplastic-like [Chenopodium quinoa]	162.85	89.209		0	0	0	0	0	6	0	0	0	0	0	0	0	7.25	0	0	0	0	0	0	0	5479950	0	0
566	XP_021734856.1 inhibitor of trypsin and hageman factor-like [Chenopodium quinoa]	9.2125	88.949		0	0	0	2	0	0	0	3	0	0	0	34.5	0	0	0	54	0	0	0	14876500	0	0	0	10455250
567	XP_021713714.1 nucleosome assembly protein 1;3-like [Chenopodium quinoa]; XP_021727926.1 nucleosome assembly protein 1;3-like [Chenopodium quinoa]	42.336	88.727		5.5	6.5	0	5	6	7.5	0	5	19.2	22	0	19	21.2	25.6	0	18.75	9525100	11006500	0	11181200	10082550	22224000	0	9317450
568	XP_021770780.1 60S ribosomal protein L4-like [Chenopodium quinoa]	45.139	88.515		13.5	11.5	0	0	14	0	0	0	38.25	35.8	0	0	39.5	0	0	0	10976700	7154200	0	0	11342000	0	0	0
569	XP_021738599.1 coatomer subunit gamma-like [Chenopodium quinoa]	98.604	88.472		6.5	6	0	0	10.5	8	0	0	12.25	12.8	0	0	18.1	17.25	0	0	3927700	7217550	0	0	5297000	14294000	0	0
570	XP_021759795.1 actin-7-like [Chenopodium quinoa]; XP_021743768.1 actin-7-like [Chenopodium quinoa]; XP_021720871.1 actin-66-like [Chenopodium quinoa]; XP_021716156.1 actin-66-like [Chenopodium quinoa]	41.739	88.471		16.5	14.5	0	0	16.5	0	0	0	66.45	58.65	0	0	64.05	0	0	0	18642500	13087500	0	0	19187500	0	0	0
571	XP_021765815.1 RGG repeats nuclear RNA binding protein A-like [Chenopodium quinoa]	38.223	88.003		2.5	4	0	10.5	9	9.5	0	10	6.55	13.8	0	36	33.8	33.5	0	36	1410650	1955900	0	151620000	41674000	21477000	0	117510000
572	XP_021733566.1 oleosin 16.4 kDa-like [Chenopodium quinoa]	18.195	86.924		0	0	0	0	4	0	0	0	0	0	0	0	26	0	0	0	0	0	0	0	2557300	0	0	0
573	XP_021751150.1 ATP synthase subunit O, mitochondrial-like [Chenopodium quinoa]; XP_021751141.1 ATP synthase subunit O, mitochondrial-like [Chenopodium quinoa]	27.333	86.777		7	6.5	0	0	6.5	6	0	0	30.2	30	0	0	27.95	28.15	0	0	7659650	3588850	0	0	8965750	8817250	0	0
574	XP_021730553.1 40S ribosomal protein S17-like [Chenopodium quinoa]	15.995	86.72		9	8	0	6.5	9.5	8	0	5	46.8	46.8	0	52.8	56.7	56.35	0	41.85	42360500	32820000	0	28525500	44612000	19451000	0	20587000
575	XP_021770396.1 formate dehydrogenase, mitochondrial-like [Chenopodium quinoa]	42.112	86.466		10	7.5	3	0	9	5.5	0	0	44.75	33.55	14.65	0	33.4	18.7	0	0	31762000	18683500	25969000	0	23976500	9985700	0	0
576	XP_021757474.1 uncharacterized protein LOC110722512 [Chenopodium quinoa]	59.304	86.108	UNCHARACTERIZED	6	6	0	4	6	6	0	6	12.8	12.8	0	8.9	12.8	12.8	0	12.8	13439000	21554000	0	13109500	38767500	73526000	0	53942500
577	XP_021764666.1 heme-binding protein 2-like [Chenopodium quinoa]	25.427	85.835		0	3.5	0	0	3.5	6	0	0	0	21.55	0	0	19.35	40	0	0	0	6453850	0	0	6040700	14738500	0	0
578	XP_021750091.1 eukaryotic translation initiation factor-like [Chenopodium quinoa]	85.985	85.18		11.5	10	0	4	16.5	7.5	0	3.5	19.25	15.85	0	4.6	26.05	9.7	0	5.7	8019300	7245750	0	13030500	8723550	7988950	0	6220800
579	XP_021766008.1 28 kDa heat- and acid-stable phosphoprotein-like [Chenopodium quinoa]; XP_021766007.1 28 kDa heat- and acid-stable phosphoprotein-like [Chenopodium quinoa]	19.089	85.091		0	0	0	1	0	0	0	1	0	0	0	9.3	0	0	0	9.3	0	0	0	15339500	0	0	0	9796050
580	XP_021773443.1 20 kDa chaperonin, chloroplastic [Chenopodium quinoa]	26.741	84.957		5.5	7.5	0	7.5	7.5	10.5	0	6.5	35.7	43.55	0	38.05	48.85	56.5	0	38.65	17145500	26570500	0	35233000	28029500	73322000	0	42897000
581	XP_021750503.1 laccase-15-like [Chenopodium quinoa]	63.897	84.942		2.5	2	0	3	3	3	2.5	4	4.85	4.8	0	4.9	4.9	4.9	3.8	6.9	3811050	4355550	0	13848500	4382000	9191400	11366200	49728500
582	XP_021726487.1 auxin-repressed 12.5 kDa protein-like [Chenopodium quinoa]; XP_021740634.1 auxin-repressed 12.5 kDa protein-like [Chenopodium quinoa]	13.406	84.815		2	2	0	3.5	4	3	0	3.5	22	22	0	43.9	55.3	32.5	0	50	5775200	4305150	0	32655000	12482400	6898650	0	70190500
583	XP_021769639.1 macrophage migration inhibitory factor homolog isoform X2 [Chenopodium quinoa]; XP_021744767.1 macrophage migration inhibitory factor homolog isoform X1 [Chenopodium quinoa]	12.113	84.732		0	0	0	0	3	2	0	3	0	0	0	0	47.8	20	0	47.8	0	0	0	0	6617950	13136650	0	22787500
584	XP_021717651.1 DNA damage-binding protein 1-like [Chenopodium quinoa]; XP_021725344.1 DNA damage-binding protein 1 [Chenopodium quinoa]	121.5	84.574		11.5	13.5	0	0	11.5	20.5	0	0	15.35	17.4	0	0	15.3	26.2	0	0	5029850	6920800	0	0	5735000	17660000	0	0
585	XP_021742095.1 ribosome-recycling factor, chloroplastic-like [Chenopodium quinoa]; XP_021733308.1 ribosome-recycling factor, chloroplastic [Chenopodium quinoa]	30.995	84.423		5	6	0	6	7	6	0	6.5	24.2	27.1	0	27.8	30.7	27.8	0	29.25	25659000	53968500	0	126870000	43397500	80136000	0	94942000
586	XP_021744739.1 pyruvate decarboxylase 2-like [Chenopodium quinoa]	65.329	84.396		14.5	12.5	0	0	12.5	13	0	0	36.2	30.55	0	0	29.7	31.65	0	0	9805800	4767050	0	0	7809850	9394600	0	0
587	XP_021740836.1 uncharacterized protein LOC110707134 [Chenopodium quinoa]; XP_021740835.1 uncharacterized protein LOC110707134 [Chenopodium quinoa]; XP_021740840.1 uncharacterized protein LOC110707136 [Chenopodium quinoa]	18.988	83.722	UNCHARACTERIZED	0	2.5	0	4	4	4	2.5	4	0	23.4	0	38.9	38.9	38.9	23.15	38.9	0	2899350	0	5682250	3254150	8755850	43835500	10519350
588	XP_021726274.1 DAG protein, chloroplastic-like [Chenopodium quinoa]; XP_021719577.1 DAG protein, chloroplastic-like [Chenopodium quinoa]	26.474	83.39		3	2.5	0	3	3	3	0	0	17	13.4	0	17	17	25.1	0	0	3963650	2671400	0	1727550	3742100	3158700	0	0
589	XP_021763081.1 ribosome-binding factor PSRP1, chloroplastic [Chenopodium quinoa]	33.941	83.181		6	5.5	0	5	5	2	3	5	32.45	29.8	0	28.5	31.3	14.1	13.2	25.5	18532500	17382000	0	14274000	11097050	13328000	14892000	14168500
590	XP_021721152.1 prohibitin-3, mitochondrial-like [Chenopodium quinoa]	30.641	82.865		4.5	4.5	0	2.5	6.5	4	0	3.5	22.85	22.85	0	15.9	35.7	22.3	0	20.55	5286700	4450850	0	3083850	5291450	5451200	0	6802300
591	XP_021765139.1 V-type proton ATPase subunit C-like [Chenopodium quinoa]; XP_021730105.1 V-type proton ATPase subunit C-like [Chenopodium quinoa]	42.656	82.702		4	3.5	0	1	5	2.5	0	0	13.75	12.65	0	4.3	16	9.6	0	0	3928000	3117550	0	402805	2437100	1555000	0	0
592	XP_021757776.1 granule-bound starch synthase 1, chloroplastic/amyloplastic-like [Chenopodium quinoa]; XP_021767943.1 granule-bound starch synthase 1, chloroplastic/amyloplastic-like [Chenopodium quinoa]	66.971	82.64		0	0	0	0	0	0	0	7	0	0	0	0	0	0	0	22.25	0	0	0	0	0	0	0	6561250
593	XP_021721734.1 proteasome subunit beta type-4-like [Chenopodium quinoa]; XP_021752362.1 proteasome subunit beta type-4-like [Chenopodium quinoa]	27.051	82.563		7	6.5	0	0	10.5	7.5	0	6	37.3	36.5	0	0	55.85	44.55	0	35.4	9088100	13730500	0	0	16066500	8172350	0	7498200
594	XP_021763208.1 60S ribosomal protein L18-3-like [Chenopodium quinoa]; XP_021732173.1 60S ribosomal protein L18-3-like [Chenopodium quinoa]; XP_021722341.1 60S ribosomal protein L18-3-like [Chenopodium quinoa]	20.844	82.282		5	5	3.5	4	4.5	4	2.5	2.5	26.7	26.7	16.05	26.2	26.45	26.2	17.35	16.55	106103000	106510000	116034500	12501850	117640000	24327500	91880000	13220350
595	XP_021773977.1 uncharacterized protein LOC110737934 [Chenopodium quinoa]	30.785	82.063	UNCHARACTERIZED	7	6.5	0	6	7	8	2.5	5	40.4	40.4	0	40.25	43.6	43.6	10.6	30.5	14405500	21793500	0	22101000	23079500	45732500	21360000	18263000
596	XP_021753315.1 uncharacterized protein LOC110718730 isoform X2 [Chenopodium quinoa]; XP_021753314.1 uncharacterized protein LOC110718730 isoform X1 [Chenopodium quinoa]; XP_021753304.1 uncharacterized protein LOC110718721 [Chenopodium quinoa]	55.757	81.703	UNCHARACTERIZED	10	8.5	0	3.5	9.5	8	0	2.5	28.9	24.55	0	10.3	24.1	22.7	0	6.65	14325000	12596000	0	7666800	10525500	11087500	0	9331100
597	XP_021745919.1 ruBisCO large subunit-binding protein subunit beta, chloroplastic [Chenopodium quinoa]	64.556	81.461		26	27.5	0	0	26.5	24.5	0	0	60.75	61.5	0	0	59.5	59.2	0	0	20183000	17989500	0	0	28407500	15741500	0	0
598	XP_021720761.1 proliferating cell nuclear antigen [Chenopodium quinoa]; XP_021715448.1 proliferating cell nuclear antigen [Chenopodium quinoa]	28.976	81.291		8.5	9	0	0	7.5	9.5	0	0	43.65	45.75	0	0	41.15	50.15	0	0	10509650	10842800	0	0	15543500	14462500	0	0
599	XP_021736738.1 citrate synthase, mitochondrial [Chenopodium quinoa]; XP_021731867.1 citrate synthase, mitochondrial-like [Chenopodium quinoa]	52.544	81.283		6.5	4.5	0	0	4	3.5	0	0	23.25	16.25	0	0	12.4	13.2	0	0	16104500	12319500	0	0	12854500	8791800	0	0
600	XP_021768341.1 ATP-dependent Clp protease proteolytic subunit 4, chloroplastic-like [Chenopodium quinoa]	33.547	81.194		6.5	7	0	3	4.5	8.5	0	4.5	43	46.8	0	15.5	27.85	51	0	20.75	9974600	8790750	0	1114600	3847950	6310700	0	3618900
601	XP_021776279.1 peptidyl-prolyl cis-trans isomerase FKBP12-like [Chenopodium quinoa]	12.05	81.186		4	3.5	0	1	3	4	0	2.5	49.1	44.65	0	14.3	40.2	49.1	0	29	15411500	13212500	0	20309500	24039500	22709500	0	19732500
602	XP_021755901.1 xylose isomerase-like [Chenopodium quinoa]; XP_021755900.1 xylose isomerase-like [Chenopodium quinoa]; XP_021755899.1 xylose isomerase-like [Chenopodium quinoa]; XP_021755898.1 xylose isomerase-like [Chenopodium quinoa]	53.197	80.85		11	9.5	0	0	7.5	4.5	2.5	0	32.65	28.1	0	0	21.8	14.1	6	0	106092000	94768000	0	0	55404000	29891500	80563000	0
603	XP_021714848.1 uncharacterized protein LOC110682811 [Chenopodium quinoa]	65.808	80.491	UNCHARACTERIZED	10	6	0	0	14.5	8.5	0	0	26.9	14	0	0	43.25	24.55	0	0	9455500	7818700	0	0	16346000	9086000	0	0
604	XP_021774914.1 alpha-amylase-like [Chenopodium quinoa]; XP_021752948.1 alpha-amylase-like [Chenopodium quinoa]	47.543	80.402		7	6.5	2.5	2	6.5	6	0	3	25.4	22.3	5.75	5.75	23.5	22.4	0	10.7	22403500	17971000	22367500	7845750	15524500	27383500	0	13568500
605	XP_021763920.1 malate dehydrogenase, chloroplastic-like [Chenopodium quinoa]; XP_021722340.1 malate dehydrogenase, chloroplastic-like [Chenopodium quinoa]; XP_021722335.1 malate dehydrogenase, chloroplastic-like [Chenopodium quinoa]	43.058	79.746		10	8.5	0	5	11	10	0	5	42.4	36	0	16.6	49	41.55	0	17.45	13859500	14665000	0	5285450	14298500	12900500	0	5979200
606	XP_021745283.1 beta-catenin-like protein 1 [Chenopodium quinoa]; XP_021742025.1 LOW QUALITY PROTEIN: beta-catenin-like protein 1 [Chenopodium quinoa]	61.311	79.71		2	0	0	0	0	2	0	0	6	0	0	0	0	6	0	0	1916400	0	0	0	0	2618400	0	0
607	XP_021761138.1 mitochondrial import inner membrane translocase subunit Tim9 [Chenopodium quinoa]; XP_021759264.1 mitochondrial import inner membrane translocase subunit Tim9-like [Chenopodium quinoa]	10.92	79.541		4	3	0	5.5	6	6	0	5	32.3	31.2	0	53.8	62.4	62.4	0	45.2	7605350	13453000	0	48751500	20824500	35714500	0	36762000
608	XP_021746940.1 elongation factor 1-gamma-like [Chenopodium quinoa]; XP_021717752.1 LOW QUALITY PROTEIN: elongation factor 1-gamma 2-like [Chenopodium quinoa]	47.656	79.411		7	0	0	0	0	0	0	0	27.35	0	0	0	0	0	0	0	12990000	0	0	0	0	0	0	0
609	XP_021720606.1 ubiquitin carboxyl-terminal hydrolase 12 [Chenopodium quinoa]; XP_021715622.1 ubiquitin carboxyl-terminal hydrolase 12-like isoform X2 [Chenopodium quinoa]; XP_021715621.1 ubiquitin carboxyl-terminal hydrolase 12-like isoform X1 [Chenopodium quimoa]	130.99	79.394		8	6.5	0	0	11	9	0	0	10.25	8.85	0	0	16.2	12.25	0	0	5241800	4685650	0	0	6846250	4567600	0	0
610	XP_021771108.1 26S proteasome non-ATPase regulatory subunit 12 homolog A-like [Chenopodium quinoa]; XP_021773072.1 26S proteasome non-ATPase regulatory subunit 12 homolog A-like isoform X2 [Chenopodium quinoa]	50.575	78.847		7.5	4.5	0	0	8	4	0	0	27	13.8	0	0	28.55	16.1	0	0	11488000	8439650	0	0	9120550	8578950	0	0
611	XP_021747589.1 vicilin-like antimicrobial peptides 2-3 [Chenopodium quinoa]	70.828	78.807		17.5	17.5	11	18	14.5	16.5	11	15.5	30.85	30.45	15.4	27.3	23.7	27.2	15.25	25.8	145730000	199545000	870725000	1.39805e+09	75741000	177890000	645160000	384790000
612	XP_021729063.1 bark storage protein A-like [Chenopodium quinoa]	35.871	78.779		0	0	0	0	4	3.5	0	5	0	0	0	0	19.6	16.2	0	22	0	0	0	0	11161000	16120500	0	21121500
613	XP_021720748.1 alpha-glucan phosphorylase 2, cytosolic [Chenopodium quinoa]; XP_021715458.1 alpha-glucan phosphorylase 2, cytosolic-like [Chenopodium quinoa]	95.569	78.491		6.5	7	0	0	13	4.5	0	0	11	11.1	0	0	22.1	8.25	0	0	3082300	4422400	0	0	8814400	2314900	0	0
614	XP_021739877.1 ATP-dependent 6-phosphofructokinase 2-like [Chenopodium quinoa]	52.049	77.854		10	13	2.5	0	13	10	2	0	30.3	35.7	4.45	0	37.4	31.5	5.3	0	9639650	9746150	4185250	0	10926950	4879800	9048850	0
615	XP_021774691.1 expansin-like A3 [Chenopodium quinoa]; XP_021752980.1 expansin-like A3 [Chenopodium quinoa]	28.514	77.65		4	4	0	2	4	4	2	2.5	22	22	0	8.7	22	22	9.1	13.25	11856900	10955250	0	6211100	7987350	7839750	12685500	15644500
616	XP_021770263.1 inosine-5-monophosphate dehydrogenase 1-like isoform X2 [Chenopodium quinoa]; XP_021770262.1 inosine-5-monophosphate dehydrogenase 1-like isoform X2 [Chenopodium quinoa]	54.05	77.438		5.5	5.5	0	0	9.5	5	0	0	16.6	16.6	0	0	28.85	13.3	0	0	12287500	11057500	0	0	12255000	9331200	0	0
617	XP_021772718.1 protein ILITYHIA-like [Chenopodium quinoa]; XP_021734756.1 protein ILITYHIA-like [Chenopodium quinoa]	284.1	77.378		8	0	0	0	7	0	2	0	5.7	0	0	0	5.1	0	1.2	0	3935200	0	0	0	4932850	0	10371700	0
618	XP_021775106.1 probable mitochondrial-processing peptidase subunit beta, mitochondrial [Chenopodium quinoa]	58.366	77.317		11	8	0	0	12.5	9	0	4.5	27.95	19.05	0	0	33.65	22.8	0	9.65	12325500	10198350	0	0	11248500	8081800	0	5639500
619	XP_021773311.1 60S ribosomal protein L12-1 [Chenopodium quinoa]; XP_021746006.1 60S ribosomal protein L12-1 [Chenopodium quinoa]; XP_021735009.1 60S ribosomal protein L12-1 [Chenopodium quinoa]; XP_021730745.1 60S ribosomal protein L12-1 [Chenopodium quinoa]	17.855	77.162		6	6	0	4	6	6.5	3	4	47.6	43.05	0	35.5	52.4	52.4	26.5	35.5	135320000	137535000	0	51111000	126400000	99459000	47315000	76471500
620	XP_021762049.1 uncharacterized protein LOC110726833 [Chenopodium quinoa]	79.101	76.501	UNCHARACTERIZED	14	10	0	0	13.5	12	2.5	3.5	26.2	18.85	0	0	25.35	21.1	5.2	6.85	16205000	13853500	0	0	14114500	14110000	44726500	7481650
621	XP_021730303.1 pre-mRNA-processing factor 19-like [Chenopodium quinoa]; XP_021725659.1 pre-mRNA-processing factor 19-like [Chenopodium quinoa]	57.21	75.983		6.5	6	0	0	7	5	0	0	17.25	15.8	0	0	19.65	14.25	0	0	8293450	8852050	0	0	7638600	8225150	0	0
622	XP_021744100.1 omega-amidase, chloroplastic-like [Chenopodium quinoa]	40.01	75.911		6.5	8	0	2.5	8.5	9.5	0	3	23.1	31.45	0	4.95	31.05	37.25	0	6.45	4604700	8354900	0	5009150	6203650	12654500	0	7167600
623	XP_021762341.1 cysteine proteinase inhibitor 6-like [Chenopodium quinoa]	28.48	75.768		9	11	0	10	11.5	12	0	9.5	51.4	54.6	0	50.2	55.8	54.6	0	49	25698000	37868500	0	114265000	52813500	106049000	0	101409500
624	XP_021746077.1 4-hydroxy-3-methylbut-2-en-1-yl diphosphate synthase (ferredoxin), chloroplastic-like [Chenopodium quinoa]; XP_021728338.1 LOW QUALITY PROTEIN: 4-hydroxy-3-methylbut-2-en-1-yl diphosphate synthase (ferredoxin), chloroplastic-like [Chenopodium quinoa]	82.245	75.511		1	0	0	0	2.5	0	0	0	2.4	0	0	0	5.35	0	0	0	1244550	0	0	0	1855700	0	0	0
625	XP_021770271.1 V-type proton ATPase subunit F [Chenopodium quinoa]; XP_021764322.1 V-type proton ATPase subunit F [Chenopodium quinoa]	14.431	75.378		2	2	0	0	2	2	0	1.5	27.9	27.9	0	0	27.9	27.9	0	20.55	11410800	16585000	0	0	4531600	23943000	0	10546750
626	XP_021746313.1 probable phospholipid hydroperoxide glutathione peroxidase isoform X2 [Chenopodium quinoa]; XP_021746311.1 probable phospholipid hydroperoxide glutathione peroxidase isoform X1 [Chenopodium quinoa]	25.643	75.262		4.5	4.5	0	2	5	4	0	0	27.65	27.65	0	13.5	30	22.75	0	0	9469300	8725900	0	4084400	8384900	5937700	0	0
627	XP_021736418.1 bifunctional aspartate aminotransferase and glutamate/aspartate-prephenate aminotransferase-like isoform X2 [Chenopodium quinoa]	51.454	74.8		0	0	1	0	0	0	0	0	0	0	2.5	0	0	0	0	0	0	0	2159250	0	0	0	0	0
628	XP_021730224.1 probable calcium-binding protein CML13 [Chenopodium quinoa]; XP_021725345.1 probable calcium-binding protein CML13 [Chenopodium quinoa]	16.625	74.402		5.5	10	0	11.5	12	11.5	0	11	39.8	66.65	0	74.45	75.5	73.8	0	70.75	6400400	21678000	0	85597500	22323000	90081500	0	111174000
629	XP_021768967.1 caffeine synthase 1-like [Chenopodium quinoa]	43.964	74.131		12.5	10	5	6.5	11.5	7.5	0	7	46.5	34.95	13.5	24.75	42.1	28.25	0	24.65	53235500	27200500	96803500	14480500	20595500	11177450	0	23171000
630	XP_021770907.1 LOW QUALITY PROTEIN: chaperone protein ClpB3, chloroplastic-like [Chenopodium quinoa]; XP_021770041.1 chaperone protein ClpB3, chloroplastic-like [Chenopodium quinoa]	110.3	74.046		11	8.5	0	0	9.5	6.5	0	0	13.55	10	0	0	11.65	7.4	0	0	7009450	5751050	0	0	5042750	2833000	0	0
631	XP_021724608.1 uncharacterized protein LOC110691938 [Chenopodium quinoa]; XP_021735305.1 uncharacterized protein LOC110701987 [Chenopodium quinoa]	42.124	73.945	UNCHARACTERIZED	6.5	5.5	0	2	6	5.5	0	2	24.7	19.95	0	7.4	21.5	19.95	0	7.4	8937250	10699500	0	9779550	17019500	17248000	0	12881000
632	XP_021731073.1 thiosulfate sulfurtransferase 16, chloroplastic-like isoform X2 [Chenopodium quinoa]; XP_021731072.1 thiosulfate sulfurtransferase 16, chloroplastic-like isoform X1 [Chenopodium quinoa]	16.942	73.938		0	0	0	1	0	2	0	2	0	0	0	9	0	22.6	0	22.6	0	0	0	4670650	0	2464750	0	7232050
633	XP_021721243.1 uncharacterized protein LOC110688787 [Chenopodium quinoa]	8.6914	73.819	UNCHARACTERIZED	0	0	0	5.5	0	0	0	5.5	0	0	0	80.5	0	0	0	80.5	0	0	0	77423000	0	0	0	138320000
634	XP_021723473.1 60S ribosomal protein L5-like [Chenopodium quinoa]	34.361	72.871		10	11.5	0	0	12	9.5	0	0	33.6	38.4	0	0	38.4	33.6	0	0	12183850	14551500	0	0	22390000	5732600	0	0
635	XP_021774583.1 putative aconitate hydratase, cytoplasmic [Chenopodium quinoa]	97.932	72.82		30	28	0	0	26	21.5	0	0	43.8	40.8	0	0	36.1	28.75	0	0	13157150	11833000	0	0	13820500	7705400	0	0
636	XP_021719971.1 4-hydroxyphenylpyruvate dioxygenase-like [Chenopodium quinoa]	15.836	72.713		10	10	0	10.5	12.5	12.5	0	0	71.4	68.55	0	71.4	73.55	73.55	0	0	5194700	6587200	0	13414250	29165000	36918500	0	0
637	XP_021754057.1 alpha-xylosidase 1-like [Chenopodium quinoa]	104.32	72.679		7.5	9	0	7.5	10	10	0	8	11.75	14.35	0	10.25	16.8	17.1	0	13.65	11469950	10483600	0	12944000	15411000	16017500	0	21539500
638	XP_021756446.1 10 kDa chaperonin 1, chloroplastic-like [Chenopodium quinoa]; XP_021755191.1 10 kDa chaperonin 1, chloroplastic-like [Chenopodium quinoa]	14.906	72.612		3.5	3	0	5	6	5	0	5	24.45	24.45	0	41.6	46.7	37.6	0	41.6	5722950	7802900	0	40421000	11464500	27521000	0	25437000
639	XP_021741203.1 peroxisomal fatty acid beta-oxidation multifunctional protein MFP2-like [Chenopodium quinoa]	78.799	72.589		21	20	7.5	0	18	0	0	0	34.6	33.35	12.25	0	29.9	0	0	0	14310500	9706500	14816500	0	12111000	0	0	0
640	XP_021758035.1 nucleoid-associated protein At4g30620, chloroplastic-like [Chenopodium quinoa]; XP_021746323.1 nucleoid-associated protein At4g30620, chloroplastic-like [Chenopodium quinoa]	21.532	72.502		0	0	0	0	4.5	4.5	0	3.5	0	0	0	0	27.9	27.9	0	21.85	0	0	0	0	9514500	15302500	0	10805300
641	XP_021766887.1 eukaryotic translation initiation factor 2 subunit beta-like [Chenopodium quinoa]	30.896	72.437		0	4	0	4.5	8	6	0	6	0	23.1	0	18.85	35.9	29.3	0	30.95	0	8135650	0	10437500	9756450	8864300	0	9439500
642	XP_021757388.1 cysteine desulfurase, mitochondrial-like [Chenopodium quinoa]; XP_021718443.1 cysteine desulfurase, mitochondrial-like [Chenopodium quinoa]	50.095	72.201		3.5	0	0	0	5.5	4	0	0	11.5	0	0	0	17.9	13.45	0	0	5467750	0	0	0	6364200	2870350	0	0
643	XP_021776500.1 protein argonaute 4B-like [Chenopodium quinoa]	101.9	72.076		10.5	9.5	3	0	12.5	5	2	0	17.75	14.9	4.05	0	19.3	7.15	2.1	0	10827250	9002100	14569500	0	9629150	5125300	8180950	0
644	XP_021720344.1 methylthioribose kinase-like [Chenopodium quinoa]; XP_021761834.1 methylthioribose kinase-like [Chenopodium quinoa]	47.539	72.066		0	0	0	0	1.5	2.5	0	0	0	0	0	0	6.35	10.65	0	0	0	0	0	0	1762200	1430400	0	0
645	XP_021772815.1 eukaryotic translation initiation factor 3 subunit A-like [Chenopodium quinoa]; XP_021772814.1 eukaryotic translation initiation factor 3 subunit A-like [Chenopodium quinoa]	109.21	71.714		9	9.5	0	0	10	0	0	0	13.25	14.05	0	0	13.9	0	0	0	9651700	8391400	0	0	7350850	0	0	0
646	XP_021773781.1 UBP1-associated protein 2C-like [Chenopodium quinoa]; XP_021773780.1 UBP1-associated protein 2C-like [Chenopodium quinoa]; XP_021773779.1 UBP1-associated protein 2C-like [Chenopodium quinoa]	43.253	71.541		3	2	0	0	6	3.5	0	0	11.3	6.5	0	0	19.55	12.65	0	0	9102900	6687950	0	0	10408000	5685400	0	0
647	XP_021716631.1 universal stress protein PHOS32-like isoform X2 [Chenopodium quinoa]; XP_021716624.1 universal stress protein PHOS32-like isoform X1 [Chenopodium quinoa]	28.198	71.519		4.5	4	0	2.5	6.5	5.5	0	3.5	26.7	24.4	0	17.5	32.1	30.95	0	21.9	9531550	12366500	0	7289550	16600000	22437000	0	13526500
648	XP_021774578.1 putative aconitate hydratase, cytoplasmic [Chenopodium quinoa]	108.65	71.404		30	28	0	0	28	26.5	0	0	41.85	39.7	0	0	38.9	35.4	0	0	6207950	7821750	0	0	4619000	6015250	0	0
649	XP_021758843.1 tryptophan synthase beta chain 1-like [Chenopodium quinoa]	51.563	71.402		8.5	7.5	0	4	7	8	0	0	30.2	28.05	0	16.5	25.9	30.2	0	0	9773500	9220800	0	3917450	6488000	7544500	0	0
650	XP_021766842.1 60S ribosomal protein L15-2 [Chenopodium quinoa]; XP_021719739.1 60S ribosomal protein L15-2 [Chenopodium quinoa]	24.275	71.388		4	4	0	4	4	4.5	0	0	27	27	0	23	27	26.7	0	0	56342500	42669000	0	11383000	32528000	9428700	0	0
651	XP_021728900.1 uncharacterized protein LOC110695965 [Chenopodium quinoa]	19.507	71.376	UNCHARACTERIZED	0	0	0	2	0	0	0	0	0	0	0	14.1	0	0	0	0	0	0	0	5116350	0	0	0	0
652	XP_021728253.1 thioredoxin reductase NTRB-like [Chenopodium quinoa]	41.524	71.204		0	0	0	0	2.5	3	0	0	0	0	0	0	11.25	17.3	0	0	0	0	0	0	5293050	15044500	0	0
653	XP_021727144.1 21 kDa seed protein-like [Chenopodium quinoa]	20.466	71.088		0	0	0	0	1	2.5	0	1	0	0	0	0	8.5	21.7	0	8.5	0	0	0	0	1087915	4166550	0	894420
654	XP_021774766.1 eukaryotic translation initiation factor 3 subunit I-like [Chenopodium quinoa]	36.374	71.037		13.5	11.5	0	0	13.5	14.5	0	0	52	39.3	0	0	51.95	58.4	0	0	20213000	23334000	0	0	15835500	24179000	0	0
655	XP_021776017.1 ubiquitin carboxyl-terminal hydrolase 13-like isoform X2 [Chenopodium quinoa]; XP_021721292.1 ubiquitin carboxyl-terminal hydrolase 12-like isoform X2 [Chenopodium quinoa]	130.61	70.683		9	6	0	0	9.5	8.5	0	0	9.9	6.9	0	0	10.35	8.95	0	0	4908750	3986450	0	0	4016250	4139550	0	0
656	XP_021770423.1 60S ribosomal protein L6-like [Chenopodium quinoa]; XP_021724022.1 60S ribosomal protein L6-like [Chenopodium quinoa]	25.189	70.569		7	7	2	0	6	3.5	1.5	0	29.6	29.6	11.7	0	24.3	18.05	8.05	0	15232000	11986700	22570000	0	11424500	6553800	13171000	0
657	XP_021718956.1 protein DELETION OF SUV3 SUPPRESSOR 1(I)-like [Chenopodium quinoa]	8.8061	70.558		0	0	0	2	0	2.5	0	2	0	0	0	31.1	0	47.3	0	31.1	0	0	0	25119000	0	25577000	0	63325500
658	XP_021758277.1 uricase-2 isozyme 2-like [Chenopodium quinoa]; XP_021773475.1 uricase-2 isozyme 2-like isoform X2 [Chenopodium quinoa]	35.503	70.189		3	1.5	0	0	2.5	0	0	0	14.5	6.95	0	0	15.95	0	0	0	5742150	3421100	0	0	3617800	0	0	0
659	XP_021774210.1 60S ribosomal protein L28-1-like [Chenopodium quinoa]	16.693	70.188		6	5.5	2	5	6	5	2	3.5	36.2	33.2	9.4	30.9	36.2	30.9	9.4	20.15	30189000	34619000	13789500	24715500	32325500	13830500	25312500	14121000
660	XP_021750696.1 ribosome-inactivating protein PD-L3/PD-L4-like [Chenopodium quinoa]; XP_021750695.1 ribosome-inactivating protein PD-L3/PD-L4-like [Chenopodium quinoa]; XP_021750694.1 ribosome-inactivating protein PD-L3/PD-L4-like [Chenopodium quinoa]	34.506	70.034		6.5	4	0	0	8	4.5	0	5.5	24.9	17.55	0	0	30.9	18.35	0	20.45	14237500	8218750	0	0	40323000	6777500	0	11914550
661	XP_021733102.1 50S ribosomal protein L13, chloroplastic-like [Chenopodium quinoa]; XP_021773886.1 50S ribosomal protein L13, chloroplastic-like [Chenopodium quinoa]; XP_021736212.1 50S ribosomal protein L13, chloroplastic-like [Chenopodium quinoa]	27.716	69.764		3	3	0	0	2.5	0	0	0	12.6	12.6	0	0	11.75	0	0	0	4417050	4813000	0	0	3986550	0	0	0
662	XP_021775927.1 probable aspartyl aminopeptidase [Chenopodium quinoa]	53.463	69.519		0	2.5	0	0	3.5	2	0	0	0	6.35	0	0	8.45	4.5	0	0	0	2651200	0	0	3782500	2879900	0	0
663	XP_021762430.1 chalcone synthase-like [Chenopodium quinoa]	50.021	69.244		13.5	7.5	4.5	4.5	5.5	3.5	4	4.5	40.3	23	14.6	11.75	15.3	9.3	12.2	12.95	81015000	24719500	27369500	6275900	21777500	3392200	29277000	6839550
664	XP_021770974.1 glutathione S-transferase DHAR3, chloroplastic-like [Chenopodium quinoa]	24.012	69.215		7	6.5	0	9.5	9	8	0	9	39.55	37.7	0	53.5	48.6	44.4	0	51.85	3569950	5849450	0	20006500	10665500	22701500	0	26562500
665	XP_021720580.1 dnaJ protein homolog ANJ1 [Chenopodium quinoa]; XP_021715651.1 dnaJ protein homolog ANJ1-like [Chenopodium quinoa]; XP_021766686.1 dnaJ protein homolog ANJ1-like [Chenopodium quinoa]	46.466	69.102		2.5	0	0	0	7	5	2	3	9.7	0	0	0	17.5	11.4	6.5	10.15	8989650	0	0	0	8305050	7034000	13453000	12561500
666	XP_021766443.1 lactoylglutathione lyase isoform X2 [Chenopodium quinoa]; XP_021766442.1 lactoylglutathione lyase isoform X2 [Chenopodium quinoa]; XP_021766440.1 lactoylglutathione lyase isoform X1 [Chenopodium quinoa]	21.055	68.961		0	1	0	0	0	2	0	0	0	9.6	0	0	0	14.9	0	0	0	4056150	0	0	0	4116750	0	0
667	XP_021752759.1 cysteine synthase, chloroplastic/chromoplastic [Chenopodium quinoa]	40.545	68.552		4	5	0	2	6.5	5.5	0	0	15.9	22.85	0	9.7	33.15	26.75	0	0	76273500	109415000	0	18506500	123165000	216650000	0	0
668	XP_021744901.1 importin subunit beta-1-like [Chenopodium quinoa]; XP_021769667.1 importin subunit beta-1-like [Chenopodium quinoa]	95.886	68.384		0	0	0	0	2.5	0	0	0	0	0	0	0	5.85	0	0	0	0	0	0	0	1945200	0	0	0
669	XP_021752218.1 methylenetetrahydrofolate reductase 2-like [Chenopodium quinoa]	66.727	68.35		7.5	7	0	0	11.5	5	0	0	18.85	19.25	0	0	31.9	12.55	0	0	4882900	4357100	0	0	6755900	2297900	0	0
670	XP_021759003.1 uncharacterized protein LOC110723898 [Chenopodium quinoa]	11.957	67.981	UNCHARACTERIZED	0	0	0	3	0	0	0	3	0	0	0	48.2	0	0	0	48.2	0	0	0	35687000	0	0	0	25866500
671	XP_021762572.1 uncharacterized protein LOC110727319 [Chenopodium quinoa]; XP_021725318.1 uncharacterized protein LOC110692594 [Chenopodium quinoa]	19.037	67.874	UNCHARACTERIZED	3	2	0	0	3	2.5	0	0	28.8	24.3	0	0	18.1	26.55	0	0	52277000	34424500	0	0	16420000	4008350	0	0
672	XP_021766393.1 50S ribosomal protein L9, chloroplastic-like [Chenopodium quinoa]	22.088	67.758		5	5	1	4	8	3	2	5.5	27.55	27.55	8.2	23.5	42.3	17.9	13.3	31.15	6700750	7803800	6717450	3855400	8068350	2541650	9325200	6472650
673	XP_021716413.1 60S acidic ribosomal protein P2-4-like [Chenopodium quinoa]	11.308	67.246		6	5	0	8	6.5	6.5	0	6	80.4	76.35	0	92	86.15	84.4	0	69.2	42477000	42572500	0	161650000	50481500	99733000	0	115740000
674	XP_021764464.1 aldehyde dehydrogenase family 2 member C4-like [Chenopodium quinoa]	54.58	66.984		8.5	7	0	0	15.5	10.5	0	4.5	25.5	17	0	0	42.3	30.9	0	10.5	13995500	18135500	0	0	26810000	17070000	0	3874550
675	XP_021773418.1 threonine synthase, chloroplastic-like [Chenopodium quinoa]; XP_021773416.1 threonine synthase, chloroplastic-like [Chenopodium quinoa]; XP_021714690.1 threonine synthase, chloroplastic-like [Chenopodium quinoa]	57.592	66.782		9	10.5	0	0	11.5	7	0	0	22.75	29.2	0	0	29.2	17.85	0	0	13719500	10806500	0	0	9669250	6554500	0	0
676	XP_021756423.1 dolichyl-diphosphooligosaccharide--protein glycosyltransferase subunit 2-like [Chenopodium quinoa]	75.405	66.074		4	2	0	0	2.5	1	0	0	12.5	7.1	0	0	7.75	4.2	0	0	4266600	2011850	0	0	1158840	943155	0	0
677	XP_021763751.1 aminopeptidase M1-like [Chenopodium quinoa]	97.733	65.782		20	19.5	0	0	21	18	0	0	33.05	32.4	0	0	34.5	26.8	0	0	7159550	3111650	0	0	4303250	5242250	0	0
678	XP_021728575.1 LOW QUALITY PROTEIN: heterogeneous nuclear ribonucleoprotein 1 [Chenopodium quinoa]	39.588	65.748		4	3	0	8	4.5	4	0	7	18.8	12	0	38	20.4	15.45	0	33.9	6374350	8053450	0	27587000	12171000	9557350	0	26722000
679	XP_021756490.1 sm-like protein LSM8 [Chenopodium quinoa]; XP_021746684.1 LOW QUALITY PROTEIN: sm-like protein LSM8 [Chenopodium quinoa]; XP_021743687.1 sm-like protein LSM8 [Chenopodium quinoa]; XP_021743680.1 sm-like protein LSM8 [Chenopodium quinoa]	10.724	65.708		1	2	0	2	2	2.5	0	3	22.4	38.8	0	38.8	38.8	45.95	0	53.1	4953350	12673500	0	7652950	8352650	40008000	0	8163250
680	XP_021745020.1 heterogeneous nuclear ribonucleoprotein 1-like [Chenopodium quinoa]	36.167	65.354		4	5	0	8.5	6.5	4.5	0	10.5	16.1	20.7	0	38.85	25.9	18.4	0	47.25	5285350	8261050	0	41628500	12504500	9043850	0	28608500
681	XP_021764767.1 alanine--tRNA ligase-like [Chenopodium quinoa]; XP_021728699.1 alanine--tRNA ligase-like [Chenopodium quinoa]; XP_021735180.1 alanine--tRNA ligase-like [Chenopodium quinoa]; XP_021724486.1 alanine--tRNA ligase-like [Chenopodium quinoa]	112.26	65.339		2	0	0	0	3	0	0	0	2.2	0	0	0	4	0	0	0	3813550	0	0	0	3844400	0	0	0
682	XP_021760719.1 bifunctional purple acid phosphatase 26-like [Chenopodium quinoa]; XP_021760718.1 bifunctional purple acid phosphatase 26-like [Chenopodium quinoa]; XP_021741805.1 bifunctional purple acid phosphatase 26-like [Chenopodium quinoa]	55.228	65.146		4	5.5	0	0	7.5	10	0	0	15.7	23.45	0	0	28.25	35.8	0	0	3292850	5487250	0	0	6178950	28605500	0	0
683	XP_021720234.1 26S proteasome non-ATPase regulatory subunit 6 homolog [Chenopodium quinoa]; XP_021762024.1 26S proteasome non-ATPase regulatory subunit 6 homolog [Chenopodium quinoa]	44.412	64.91		4.5	4	0	0	5	2.5	0	0	15.3	13.5	0	0	16.6	8.8	0	0	17924500	15921500	0	0	12013500	9057650	0	0
684	XP_021736024.1 putative transferase At4g12130, mitochondrial [Chenopodium quinoa]	43.676	64.257		10.5	8	0	5	13.5	12	0	5.5	35.55	26.2	0	16.35	44.95	41.55	0	19	26636000	23016000	0	10963550	30417000	25208000	0	10162500
685	XP_021766030.1 apoptosis inhibitor 5-like protein API5 [Chenopodium quinoa]; XP_021766029.1 apoptosis inhibitor 5-like protein API5 [Chenopodium quinoa]; XP_021726585.1 apoptosis inhibitor 5-like protein API5 [Chenopodium quinoa]	62.74	64.174		6.5	5	0	0	6.5	2	0	0	14.05	11.9	0	0	14.75	3.8	0	0	4117750	3107650	0	0	2979700	1549350	0	0
686	XP_021757259.1 uncharacterized protein At2g39795, mitochondrial-like [Chenopodium quinoa]	29.534	64.004	UNCHARACTERIZED	2.5	3.5	0	3.5	3.5	4	0	3.5	17.7	26.8	0	25.85	26.8	30.4	0	27.2	25853500	31925500	0	24536000	20737000	69064500	0	15274500
687	XP_021731818.1 SNF1-related protein kinase regulatory subunit gamma-like PV42a [Chenopodium quinoa]	41.644	63.718		10.5	9.5	1	0	10.5	6	1	0	41.35	37	4.5	0	37	21.4	4.5	0	27061500	19998000	9361550	0	33850000	8219250	14380500	0
688	XP_021726000.1 ubiquitin carboxyl-terminal hydrolase 14-like isoform X1 [Chenopodium quinoa]; XP_021726001.1 ubiquitin carboxyl-terminal hydrolase 14-like isoform X2 [Chenopodium quinoa]	87.987	63.668		8.5	9	0	0	9.5	10.5	0	0	17.8	16.35	0	0	17.7	20.5	0	0	4604550	4814300	0	0	4006450	4452450	0	0
689	XP_021715535.1 probable pyridoxal 5-phosphate synthase subunit PDX1 [Chenopodium quinoa]; XP_021720670.1 probable pyridoxal 5-phosphate synthase subunit PDX1 [Chenopodium quinoa]	33.43	63.66		4	4.5	0	0	6	3.5	0	0	18.6	20.7	0	0	30.1	17.3	0	0	12914000	11701000	0	0	17638000	10268000	0	0
690	XP_021724478.1 heat shock protein 90-6, mitochondrial-like isoform X2 [Chenopodium quinoa]; XP_021724477.1 heat shock protein 90-6, mitochondrial-like isoform X1 [Chenopodium quinoa]; XP_021735172.1 heat shock protein 90-6, mitochondrial-like [Chenopodium quinoa]	88.838	63.499		4.5	4.5	0	3.5	11	6	0	3.5	6.4	6.35	0	3.8	15.5	7.5	0	4.25	5101800	5449150	0	4562650	4881700	4348850	0	5938950
691	XP_021719688.1 polyadenylate-binding protein RBP45-like [Chenopodium quinoa]; XP_021766895.1 polyadenylate-binding protein RBP45-like [Chenopodium quinoa]	46.485	63.365		6.5	5	0	2.5	7	3.5	0	4	23.45	15.8	0	6.55	24.8	12.15	0	12.9	8910650	9575500	0	8147250	12005500	4255900	0	10692650
692	XP_021746771.1 ribonuclease 1-like [Chenopodium quinoa]; XP_021739912.1 ribonuclease 1-like isoform X2 [Chenopodium quinoa]; XP_021739911.1 ribonuclease 1-like isoform X1 [Chenopodium quinoa]	26.812	63.363		3.5	3.5	0	0	7.5	8	0	0	20.25	17.5	0	0	36.7	36.7	0	0	5917700	6247900	0	0	16058500	29144000	0	0
693	XP_021720808.1 protein TOC75-3, chloroplastic [Chenopodium quinoa]; XP_021715382.1 protein TOC75-3, chloroplastic-like [Chenopodium quinoa]	88.728	62.665		9	4.5	0	0	6.5	0	0	0	16	7	0	0	10.8	0	0	0	6089500	3752050	0	0	3429850	0	0	0
694	XP_021739367.1 aspartate aminotransferase, chloroplastic-like [Chenopodium quinoa]; XP_021769415.1 aspartate aminotransferase, chloroplastic-like [Chenopodium quinoa]	50.771	62.616		12.5	10.5	0	6	9.5	8.5	0	7	35.1	29	0	16.7	26.05	22.3	0	17.6	12753000	12684500	0	5127500	8076050	5642250	0	7325450
695	XP_021744755.1 outer envelope pore protein 16, chloroplastic [Chenopodium quinoa]	14.724	62.595		2.5	2.5	0	0	1.5	0	0	4.5	28.6	30.75	0	0	19.65	0	0	55.4	2829700	677465	0	0	991070	0	0	4529800
696	YP_009561118.1 NADH dehydrogenase subunit 7 (mitochondrion) [Chenopodium quinoa]	41.256	62.587		3	3	0	0	3.5	2.5	0	0	8.3	8.3	0	0	10.9	7.3	0	0	9346900	5489350	0	0	11280500	3856500	0	0
697	XP_021717495.1 protein SLOW GREEN 1, chloroplastic-like [Chenopodium quinoa]; XP_021717543.1 protein SLOW GREEN 1, chloroplastic-like [Chenopodium quinoa]; XP_021748803.1 protein SLOW GREEN 1, chloroplastic-like [Chenopodium quinoa]	38.14	62.064		3.5	0	0	0	4	4	0	0	14.9	0	0	0	12.4	12.4	0	0	8279700	0	0	0	9115750	12639000	0	0
698	XP_021766795.1 fumarylacetoacetase [Chenopodium quinoa]; XP_021719780.1 fumarylacetoacetase-like isoform X3 [Chenopodium quinoa]; XP_021719779.1 fumarylacetoacetase-like isoform X2 [Chenopodium quinoa]	45.419	62.023		4	0	0	0	5.5	5	0	0	17.3	0	0	0	23.75	21.6	0	0	7261550	0	0	0	7858950	7557550	0	0
699	XP_021744112.1 uncharacterized protein LOC110710157 [Chenopodium quinoa]	67.775	62.008	UNCHARACTERIZED	5	3	0	0	5.5	0	0	0	11.2	7.25	0	0	12.45	0	0	0	5630000	4504400	0	0	6412100	0	0	0
700	XP_021739827.1 uncharacterized protein At5g02240-like [Chenopodium quinoa]	33.448	61.835	UNCHARACTERIZED	7.5	7	0	6	10.5	9	0	7	37.7	37.4	0	21.9	43.55	33.75	0	22.55	12332500	13030000	0	9970800	17903500	16186500	0	12392200
701	XP_021753080.1 protein EARLY-RESPONSIVE TO DEHYDRATION 7, chloroplastic-like [Chenopodium quinoa]	41.318	61.805		6.5	5.5	0	0	6	3.5	0	0	28	22.3	0	0	22.3	12.85	0	0	5482550	5190950	0	0	5287200	3882600	0	0
702	XP_021742494.1 long chain acyl-CoA synthetase 7, peroxisomal-like [Chenopodium quinoa]; XP_021772943.1 long chain acyl-CoA synthetase 7, peroxisomal-like [Chenopodium quinoa]	76.478	61.791		0	0	0	0	0	0	0	0	0	0	0	0	0	0	0	0	0	0	0	0	0	0	0	0
703	XP_021772403.1 ATP-dependent Clp protease proteolytic subunit 5, chloroplastic-like [Chenopodium quinoa]; XP_021734453.1 ATP-dependent Clp protease proteolytic subunit 5, chloroplastic-like [Chenopodium quinoa]	33.31	61.734		4.5	3.5	0	0	4	3	0	0	22.2	15.65	0	0	22.9	13.7	0	0	8261450	6727100	0	0	6465350	4870500	0	0
704	XP_021723225.1 non-specific lipid-transfer protein-like [Chenopodium quinoa]; XP_021766670.1 non-specific lipid-transfer protein-like [Chenopodium quinoa]	11.879	61.601		0	0	0	0	0	0	0	2	0	0	0	0	0	0	0	19.5	0	0	0	0	0	0	0	13541900
705	XP_021724960.1 plasma membrane ATPase 4 [Chenopodium quinoa]; XP_021723433.1 plasma membrane ATPase 4-like [Chenopodium quinoa]	105.02	61.522		0	0	0	0	2.5	0	0	0	0	0	0	0	3.8	0	0	0	0	0	0	0	2448350	0	0	0
706	XP_021722399.1 subtilisin-like protease SBT1.5 [Chenopodium quinoa]; XP_021739503.1 subtilisin-like protease SBT1.8 [Chenopodium quinoa]; XP_021762928.1 subtilisin-like protease SBT1.5 [Chenopodium quinoa]	59.423	61.341		4	3	0	0	4.5	3.5	0	0	10.95	7.75	0	0	12.55	9.1	0	0	14996500	10321000	0	0	8633650	5954350	0	0
707	XP_021774920.1 lysine--tRNA ligase, cytoplasmic-like [Chenopodium quinoa]; XP_021751771.1 lysine--tRNA ligase, cytoplasmic-like [Chenopodium quinoa]	69.815	60.977		9.5	6	0	0	10.5	3.5	0	0	21.95	12.6	0	0	23.2	7.75	0	0	10361550	8662050	0	0	8927450	3561500	0	0
708	XP_021723522.1 arginine--tRNA ligase, chloroplastic/mitochondrial-like isoform X2 [Chenopodium quinoa]; XP_021723521.1 arginine--tRNA ligase, cytoplasmic-like isoform X1 [Chenopodium quinoa]	66.664	60.957		9.5	9.5	0	0	9.5	5	0	0	20.6	20	0	0	20	7.5	0	0	6732550	5634400	0	0	6095000	3746750	0	0
709	XP_021751143.1 uroporphyrinogen decarboxylase 1, chloroplastic-like [Chenopodium quinoa]	44.597	60.944		0	0	0	0	3.5	4.5	0	0	0	0	0	0	10.85	17.2	0	0	0	0	0	0	3435000	12413850	0	0
710	XP_021739688.1 50S ribosomal protein L10, chloroplastic-like [Chenopodium quinoa]; XP_021715773.1 50S ribosomal protein L10, chloroplastic [Chenopodium quinoa]	25.793	60.734		3	3.5	0	0	2.5	2	0	2	15.55	18.85	0	0	12.9	10.75	0	9.6	11684000	13812000	0	0	6361950	8336500	0	6596200
711	XP_021725370.1 pyridoxal phosphate homeostasis protein-like [Chenopodium quinoa]; XP_021724862.1 pyridoxal phosphate homeostasis protein-like [Chenopodium quinoa]	26.993	60.574		0	0	0	0	2	0	0	0	0	0	0	0	11.4	0	0	0	0	0	0	0	4283800	0	0	0
712	XP_021718809.1 26S proteasome non-ATPase regulatory subunit 14 homolog [Chenopodium quinoa]; XP_021721408.1 26S proteasome non-ATPase regulatory subunit 14 homolog isoform X2 [Chenopodium quinoa]	34.495	60.57		7	5	0	0	6.5	5.5	0	0	44.5	29.3	0	0	42.75	30.6	0	0	9741900	7940900	0	0	8329650	7551250	0	0
713	XP_021737108.1 chaperone protein dnaJ A7A, chloroplastic-like isoform X2 [Chenopodium quinoa]; XP_021737107.1 chaperone protein dnaJ A7A, chloroplastic-like isoform X1 [Chenopodium quinoa]	45.624	60.52		3	0	0	0	3	0	0	0	8.85	0	0	0	8.85	0	0	0	2459400	0	0	0	3237200	0	0	0
714	XP_021771049.1 heat shock cognate 70 kDa protein 2 [Chenopodium quinoa]; XP_021714917.1 heat shock cognate 70 kDa protein 2 [Chenopodium quinoa]	70.908	60.409		24.5	25.5	0	0	28.5	25.5	0	0	50.35	52.35	0	0	60.65	54.65	0	0	11337500	10799900	0	0	13634500	8772850	0	0
715	XP_021762173.1 leucine aminopeptidase 1-like [Chenopodium quinoa]	60.898	60.348		12	11	0	0	11.5	0	0	0	29.55	26.35	0	0	27.1	0	0	0	6714900	8530100	0	0	7605700	0	0	0
716	XP_021763905.1 prefoldin subunit 6-like [Chenopodium quinoa]; XP_021763904.1 prefoldin subunit 6-like [Chenopodium quinoa]; XP_021763903.1 prefoldin subunit 6-like [Chenopodium quinoa]; XP_021731420.1 prefoldin subunit 6-like [Chenopodium quinoa]	14.717	60.274		0	0	0	3	2.5	4	0	0	0	0	0	31.15	22.7	40	0	0	0	0	0	15349500	7460900	9406950	0	0
717	XP_021761775.1 uncharacterized protein LOC110726608 [Chenopodium quinoa]	12.407	60.272	UNCHARACTERIZED	0	0	0	3.5	2.5	3	0	3.5	0	0	0	34.25	27.75	33.3	0	33.8	0	0	0	81663500	17326500	22324500	0	48994000
718	XP_021746967.1 pyruvate kinase 1, cytosolic-like [Chenopodium quinoa]; XP_021744522.1 pyruvate kinase 1, cytosolic-like [Chenopodium quinoa]	57.02	60.199		6.5	4.5	0	0	6	5.5	0	0	22.55	16.45	0	0	21.7	18.95	0	0	6192650	5457850	0	0	8918900	4022550	0	0
719	XP_021746518.1 proteasome subunit beta type-5 [Chenopodium quinoa]; XP_021744734.1 proteasome subunit beta type-5 [Chenopodium quinoa]	29.566	59.804		5	5	0	4	6	5	0	3.5	31.05	30.5	0	26.8	38.6	32.7	0	21.1	13279000	16026000	0	7314250	17256000	13633000	0	8410950
720	XP_021749194.1 protein TIC 22-like, chloroplastic [Chenopodium quinoa]; XP_021745908.1 protein TIC 22-like, chloroplastic [Chenopodium quinoa]	33.376	59.48		0	2	0	0	2	0	0	0	0	8.4	0	0	8.4	0	0	0	0	2327350	0	0	2532500	0	0	0
721	XP_021763402.1 uncharacterized protein At4g13200, chloroplastic-like [Chenopodium quinoa]	23.157	59.268	UNCHARACTERIZED	0	0	0	4.5	0	3.5	0	5	0	0	0	24.85	0	19.95	0	28.6	0	0	0	17376500	0	7699150	0	23285500
722	XP_021737446.1 leucine--tRNA ligase, cytoplasmic-like [Chenopodium quinoa]	122.41	59.082		14.5	12.5	0	0	14.5	5	0	0	20.25	17.45	0	0	19.7	6.5	0	0	10297350	6521900	0	0	11774500	2880100	0	0
723	XP_021762564.1 uncharacterized protein LOC110727308 [Chenopodium quinoa]	147.62	58.767	UNCHARACTERIZED	1	0	0	0	0	0	0	0	1.4	0	0	0	0	0	0	0	289435	0	0	0	0	0	0	0
724	XP_021720890.1 probable mediator of RNA polymerase II transcription subunit 37c [Chenopodium quinoa]	71.453	58.523		24	24	0	0	25	22.5	0	0	46.7	44.45	0	0	50.25	41.7	0	0	41673000	44763500	0	0	18758000	15964500	0	0
725	XP_021771231.1 histone H4 [Chenopodium quinoa]; XP_021770973.1 histone H4 [Chenopodium quinoa]; XP_021770972.1 histone H4 [Chenopodium quinoa]; XP_021769562.1 histone H4 [Chenopodium quinoa]; XP_021767870.1 histone H4 [Chenopodium quinoa];	11.409	57.95		7.5	7.5	4.5	6	7.5	7	3	6.5	52.4	52.4	47.6	51.5	52.4	52.4	32.55	54.4	329080000	470145000	553510000	78190000	360700000	113177000	8.5589e+08	97497500
726	XP_021764466.1 3-hydroxyisobutyryl-CoA hydrolase-like protein 3, mitochondrial isoform X2 [Chenopodium quinoa]; XP_021764465.1 3-hydroxyisobutyryl-CoA hydrolase-like protein 3, mitochondrial isoform X1 [Chenopodium quinoa]	45.653	57.932		10	10	0	0	9.5	9	0	0	32.85	36.3	0	0	33.1	31.65	0	0	8037050	8405800	0	0	6113750	8023150	0	0
727	XP_021775925.1 nucleolar protein 56-like [Chenopodium quinoa]; XP_021759396.1 nucleolar protein 56-like [Chenopodium quinoa]; XP_021719799.1 nucleolar protein 56-like [Chenopodium quinoa]; XP_021766776.1 nucleolar protein 56-like [Chenopodium quinoa]	61.852	57.918		0	2.5	0	0	3.5	0	0	0	0	6.25	0	0	10.05	0	0	0	0	3425050	0	0	1925100	0	0	0
728	XP_021760134.1 RNA-binding protein CP29B, chloroplastic-like [Chenopodium quinoa]	29.597	57.909		4	5	0	5	5.5	7	0	5.5	26.05	32.8	0	32.8	34.85	39.4	0	34.85	3384900	4534750	0	3233850	2738400	27404500	0	3096550
729	XP_021750148.1 peroxiredoxin Q, chloroplastic [Chenopodium quinoa]	23.63	56.979		3.5	3	0	6	6	4	0	6	26.25	21.85	0	32.1	37.9	28.8	0	32.55	12875000	12459000	0	27176000	10201000	9210500	0	27018000
730	XP_021727036.1 probable nucleoredoxin 1 [Chenopodium quinoa]	63.855	56.933		8.5	9.5	0	0	10	12	0	0	19.7	20.6	0	0	21.6	26.25	0	0	10141850	9047450	0	0	14233500	25256000	0	0
731	XP_021739628.1 spliceosome-associated protein 130 A-like [Chenopodium quinoa]	134.7	56.853		13.5	6	0	0	13.5	13.5	0	0	16.6	6.6	0	0	14.65	14.45	0	0	6699150	3937850	0	0	7290000	8258450	0	0
732	XP_021739265.1 ATP synthase subunit O, mitochondrial-like [Chenopodium quinoa]	27.384	56.209		8	5.5	2	2	7.5	7	1.5	4.5	34.7	24.7	10.2	11.8	32.45	32.65	8.35	22.85	14833000	10150200	6140700	2785400	17662000	8866300	7767400	6162950
733	XP_021745427.1 probable inactive purple acid phosphatase 29 [Chenopodium quinoa]	46.195	55.951		5.5	4.5	0	0	2	2	0	0	30.05	20.7	0	0	6.8	6.35	0	0	9842100	10601800	0	0	8298850	10894500	0	0
734	XP_021762909.1 uncharacterized protein LOC110727639 [Chenopodium quinoa]	16.568	55.704	UNCHARACTERIZED	3	3	0	0	2.5	2.5	0	0	18.3	18.3	0	0	15.35	15.7	0	0	41309000	35335500	0	0	46081500	104080500	0	0
735	XP_021724263.1 S-formylglutathione hydrolase-like [Chenopodium quinoa]	29.167	55.477		6	4.5	0	0	5	5.5	0	0	29.9	24.15	0	0	24.7	28	0	0	9134700	6634700	0	0	10484000	10358050	0	0
736	XP_021748334.1 50S ribosomal protein L5, chloroplastic [Chenopodium quinoa]	28.055	55.408		4.5	4.5	0	0	5	2	0	0	28.1	28.1	0	0	31	11.45	0	0	15373000	13449500	0	0	8597700	4228050	0	0
737	XP_021763880.1 pyruvate dehydrogenase E1 component subunit beta-3, chloroplastic-like [Chenopodium quinoa]; XP_021742908.1 pyruvate dehydrogenase E1 component subunit beta-2, chloroplastic-like [Chenopodium quinoa]	43.036	55.205		6	6	0	0	4	3.5	0	2	18.4	18.4	0	0	12.1	10.85	0	6.45	5654100	4919000	0	0	5706500	4387300	0	2804550
738	XP_021752331.1 protein FAM136A-like [Chenopodium quinoa]	17.221	55.084		0	0	0	0	4	4	0	0	0	0	0	0	54.3	54.3	0	0	0	0	0	0	5046950	18692000	0	0
739	XP_021741030.1 uncharacterized protein At5g39570-like [Chenopodium quinoa]	39.941	54.75	UNCHARACTERIZED	4.5	5	0	9	0	0	0	9.5	30.15	32.5	0	40.2	0	0	0	45.15	3687850	4817800	0	40243500	0	0	0	24066500
740	XP_021772327.1 protein krasavietz-like [Chenopodium quinoa]; XP_021734370.1 protein krasavietz-like [Chenopodium quinoa]	47.408	54.302		6.5	5	0	0	5.5	3	0	0	24.2	17.9	0	0	21.4	11.1	0	0	8500200	4870950	0	0	9811000	3915900	0	0
741	XP_021772281.1 stearoyl-[acyl-carrier-protein] 9-desaturase, chloroplastic-like [Chenopodium quinoa]	45.383	54.179		3.5	2.5	0	0	4	0	2	0	12.75	8.15	0	0	15	0	7.8	0	3568500	3298200	0	0	4486500	0	5373100	0
742	XP_021754357.1 serine/threonine-protein phosphatase 2A 65 kDa regulatory subunit A beta isoform [Chenopodium quinoa]	65.601	53.731		10.5	9.5	0	0	10.5	12	1	3	29.05	26.15	0	0	28.8	31.6	2.2	7.95	9379350	5156850	0	0	8433100	9474850	6296550	2953600
743	XP_021738111.1 uncharacterized protein LOC110704612 isoform X1 [Chenopodium quinoa]; XP_021738112.1 uncharacterized protein LOC110704612 isoform X2 [Chenopodium quinoa]; XP_021768420.1 uncharacterized protein LOC110732741 [Chenopodium quinoa]	43.235	53.495	UNCHARACTERIZED	8.5	7.5	0	1	8	7	0	2.5	33.2	27.45	0	4	28.95	25.85	0	9.05	11829500	10304550	0	6751250	10232750	8375600	0	6531200
744	XP_021735627.1 50S ribosomal protein L31, chloroplastic [Chenopodium quinoa]; XP_021759948.1 50S ribosomal protein L31, chloroplastic-like [Chenopodium quinoa]	14.705	53.141		3.5	3	0	5	5	4	0	3	41.55	36.9	0	55.4	55.4	46.2	0	31.5	9956650	10149650	0	16716500	12688000	9489750	0	13713500
745	XP_021762175.1 leucine aminopeptidase 1-like [Chenopodium quinoa]; XP_021762174.1 leucine aminopeptidase 1-like [Chenopodium quinoa]	55.154	52.495		20	19.5	0	4.5	19.5	16.5	0	7	59.05	52.2	0	14.5	51.5	45.75	0	22.3	14663500	14647000	0	6502000	11732500	11614550	0	7629200
746	XP_021748852.1 3-phosphoshikimate 1-carboxyvinyltransferase 2 [Chenopodium quinoa]	55.166	52.467		2.5	2.5	0	0	3	1	0	0	9.55	9.45	0	0	12.2	4.6	0	0	1928900	1750350	0	0	1780050	2645850	0	0
747	XP_021726471.1 30S ribosomal protein S5, chloroplastic [Chenopodium quinoa]; XP_021740614.1 30S ribosomal protein S5, chloroplastic-like [Chenopodium quinoa]	33.256	52.392		4.5	4	0	3	8.5	5.5	0	2	19.35	17.7	0	13.1	40.2	27.85	0	9.2	9385350	13222500	0	10922700	14599500	10117850	0	15968500
748	XP_021762815.1 uncharacterized protein At5g48480-like [Chenopodium quinoa]	16.239	52.197	UNCHARACTERIZED	0	0	0	5.5	3	4.5	0	6.5	0	0	0	52.85	22.3	35.65	0	62.4	0	0	0	8315050	1353250	4392200	0	12292700
749	XP_021723619.1 peroxisomal fatty acid beta-oxidation multifunctional protein AIM1-like [Chenopodium quinoa]; XP_021741486.1 peroxisomal fatty acid beta-oxidation multifunctional protein AIM1-like [Chenopodium quinoa]	77.966	52.047		4.5	4	0	0	3.5	0	0	0	9.8	9.55	0	0	9.1	0	0	0	5711450	3225150	0	0	2754950	0	0	0
750	XP_021715650.1 putative phosphatidylglycerol/phosphatidylinositol transfer protein DDB_G0282179 [Chenopodium quinoa]	16.036	51.965		5	5	3.5	2.5	4	5	0	3.5	34.7	34.7	29.65	14.7	26	34.7	0	25.35	12075500	19147000	27523500	7091750	38713000	111840000	0	9950800
751	XP_021746389.1 LOW QUALITY PROTEIN: DExH-box ATP-dependent RNA helicase DExH12-like [Chenopodium quinoa]	245.54	51.956		8	3	0	0	7.5	0	0	0	6.1	2.3	0	0	5.05	0	0	0	4776450	4091900	0	0	3184500	0	0	0
752	XP_021747435.1 eukaryotic translation initiation factor 5A-like [Chenopodium quinoa]; XP_021747428.1 eukaryotic translation initiation factor 5A [Chenopodium quinoa]; XP_021740007.1 eukaryotic translation initiation factor 5A [Chenopodium quinoa]	17.366	51.87		5.5	4.5	0	6	7	4	0	6	41.55	34	0	53.45	58.15	33.95	0	53.45	17657500	14588000	0	55910000	14674500	13377500	0	27129500
753	XP_021775193.1 annexin D5-like [Chenopodium quinoa]; XP_021753035.1 annexin D5-like [Chenopodium quinoa]	35.457	51.796		0	0	0	0	3.5	0	0	0	0	0	0	0	11.7	0	0	0	0	0	0	0	4703400	0	0	0
754	XP_021757015.1 30S ribosomal protein S1, chloroplastic [Chenopodium quinoa]; XP_021751956.1 30S ribosomal protein S1, chloroplastic [Chenopodium quinoa]	44.871	51.749		8.5	8.5	0	6.5	9.5	8	0	3.5	23.35	23.45	0	16.05	32.6	28.15	0	9	19430500	16489500	0	8747400	21339500	16088500	0	13253000
755	XP_021762687.1 bifunctional aspartokinase/homoserine dehydrogenase 2, chloroplastic-like [Chenopodium quinoa]; XP_021725710.1 bifunctional aspartokinase/homoserine dehydrogenase 1, chloroplastic-like [Chenopodium quinoa]	100.66	51.528		0	0	0	0	2	0	0	0	0	0	0	0	2.7	0	0	0	0	0	0	0	6479900	0	0	0
756	XP_021722294.1 sucrose synthase-like [Chenopodium quinoa]	94.006	51.414		15	14	4	0	16	10.5	0	0	19.85	17.95	4.5	0	22.9	15.15	0	0	106993500	82655500	162555000	0	142645000	41889000	0	0
757	XP_021773044.1 acyl carrier protein 2, chloroplastic-like [Chenopodium quinoa]; XP_021742355.1 LOW QUALITY PROTEIN: acyl carrier protein 2, chloroplastic-like [Chenopodium quinoa]	14.018	51.245		0	0	0	2.5	2	2.5	0	2.5	0	0	0	29.85	31.8	38.4	0	38.4	0	0	0	15714500	8548050	24487500	0	29684000
758	XP_021757281.1 pumilio homolog 1-like [Chenopodium quinoa]	113.24	51.202		0	0	0	3.5	2.5	3	0	2.5	0	0	0	4.7	3	4.2	0	3.35	0	0	0	10330150	3925550	4350050	0	9212950
759	XP_021762013.1 nucleoside diphosphate kinase 2, chloroplastic [Chenopodium quinoa]	25.682	51.067		4	3.5	0	0	3.5	4	0	0	24.3	21.3	0	0	21.3	24.3	0	0	5951900	6999700	0	0	6163000	13492000	0	0
760	XP_021765383.1 40S ribosomal protein S13-like [Chenopodium quinoa]; XP_021728599.1 40S ribosomal protein S13-like [Chenopodium quinoa]	17.111	51.06		7	6.5	2.5	4.5	7	4.5	2.5	3.5	47.7	44.05	17.55	29.45	47.7	30.8	19.55	23.5	65329500	48399500	14631500	16585000	80317000	12832500	27431500	17862500
761	XP_021740857.1 vignain-like [Chenopodium quinoa]	39.296	50.999		13	13.5	0	9.5	13	13.5	0	8.5	62.15	64.25	0	37.7	62.4	64.1	0	35.45	33776500	31045000	0	28897500	48481500	43278000	0	17348000
762	XP_021772243.1 prohibitin-1, mitochondrial-like [Chenopodium quinoa]	31.989	50.988		6	5	0	0	6	4.5	0	0	28.4	23.3	0	0	28.4	21.75	0	0	13826500	9357300	0	0	10645000	7658450	0	0
763	XP_021716749.1 ferredoxin, root R-B2-like [Chenopodium quinoa]	16.215	50.98		0	2	0	4	2	2.5	0	0	0	27.5	0	51	30.5	30.5	0	0	0	9455150	0	21474500	6083700	19059000	0	0
764	YP_009380239.1 ClpP (chloroplast) [Chenopodium album];YP_009380155.1 ClpP (chloroplast) [Chenopodium quinoa]	22.04	50.743		3	3	0	0	3	2.5	0	0	28.6	28.6	0	0	28.6	25	0	0	6744150	7713200	0	0	7333500	8907950	0	0
765	XP_021773139.1 pathogenesis-related protein PR-4-like [Chenopodium quinoa]	15.355	50.639		4.5	2.5	1.5	3	2.5	0	0	3.5	53.55	30.3	21.5	36.6	28.85	0	0	39.45	9026350	5390300	18083000	10432250	3656250	0	0	11310900
766	XP_021741875.1 probable inactive purple acid phosphatase 29 [Chenopodium quinoa]	45.973	50.626		0	0	0	0	0	4	0	0	0	0	0	0	0	19.2	0	0	0	0	0	0	0	7231900	0	0
767	XP_021775395.1 serine/arginine-rich splicing factor SR34B-like isoform X5 [Chenopodium quinoa]; XP_021775394.1 serine/arginine-rich splicing factor SR34B-like isoform X4 [Chenopodium quinoa]	28.899	50.59		7	5	0	8	4.5	5	0	7.5	36.9	25.3	0	39.6	23.75	25.7	0	37.25	8454050	7789550	0	39459500	5835150	7355200	0	21590500
768	XP_021773453.1 ABC transporter I family member 6, chloroplastic-like isoform X1 [Chenopodium quinoa]; XP_021773452.1 ABC transporter I family member 6, chloroplastic-like isoform X1 [Chenopodium quinoa]	37.195	50.575		0	0	0	0	4.5	0	0	0	0	0	0	0	19.25	0	0	0	0	0	0	0	4448950	0	0	0
769	XP_021748152.1 RAN GTPase-activating protein 2-like [Chenopodium quinoa]; XP_021760436.1 RAN GTPase-activating protein 2-like [Chenopodium quinoa]	58.966	50.538		5.5	5	0	0	7	6.5	0	0	21.2	20.75	0	0	26.85	24.7	0	0	3794250	3190250	0	0	4153600	2872100	0	0
770	XP_021768335.1 26S proteasome non-ATPase regulatory subunit 13 homolog B [Chenopodium quinoa]; XP_021725590.1 26S proteasome non-ATPase regulatory subunit 13 homolog B-like [Chenopodium quinoa]	44.223	50.508		7.5	5	3	0	9	6	0	0	27.85	17.25	8.3	0	29.8	20.9	0	0	13223500	9781050	17295500	0	13438000	8173550	0	0
771	XP_021773022.1 bifunctional 3-dehydroquinate dehydratase/shikimate dehydrogenase, chloroplastic-like [Chenopodium quinoa]; XP_021773023.1 bifunctional 3-dehydroquinate dehydratase/shikimate dehydrogenase, chloroplastic-like [Chenopodium quinoa]	56.022	50.324		6.5	7.5	0	0	6.5	5	0	0	22.6	24.55	0	0	21.35	19.35	0	0	4542700	3578000	0	0	3342450	1878700	0	0
772	XP_021758244.1 STS14 protein-like [Chenopodium quinoa]; XP_021725628.1 STS14 protein-like [Chenopodium quinoa]	19.113	50.288		0	0	0	0	3	3	0	0	0	0	0	0	18.6	18.6	0	0	0	0	0	0	6628100	8574650	0	0
773	XP_021719752.1 plant UBX domain-containing protein 4-like [Chenopodium quinoa]; XP_021766826.1 plant UBX domain-containing protein 4-like [Chenopodium quinoa]	32.473	50.109		0	0	0	6	3.5	3	0	5.5	0	0	0	25.2	19.65	18	0	28.5	0	0	0	18159000	6043850	10247700	0	19696000
774	XP_021738632.1 isoflavone reductase-like protein [Chenopodium quinoa]	33.726	49.953		5.5	8	0	3.5	4	4	0	6	34.75	51.15	0	21.45	19.5	22.75	0	31.8	14337500	10972000	0	8747750	9524550	10745150	0	20766500
775	XP_021765218.1 probable fructokinase-7 [Chenopodium quinoa]; XP_021730181.1 probable fructokinase-7 [Chenopodium quinoa]	36.318	49.932		3.5	3	0	0	5	2.5	0	0	16.8	12.95	0	0	22.6	12.5	0	0	2314700	1945900	0	0	2379450	2403750	0	0
776	XP_021761330.1 malate dehydrogenase [NADP], chloroplastic isoform X2 [Chenopodium quinoa]; XP_021761329.1 malate dehydrogenase [NADP], chloroplastic isoform X1 [Chenopodium quinoa]	37.493	49.758		3	4.5	0	0	3.5	5.5	0	0	15.35	20.6	0	0	15.65	25.35	0	0	4465650	6387750	0	0	8785550	12913000	0	0
777	XP_021771563.1 soluble inorganic pyrophosphatase 6, chloroplastic-like [Chenopodium quinoa]; XP_021737736.1 soluble inorganic pyrophosphatase 6, chloroplastic-like [Chenopodium quinoa]	32.918	49.701		7	6.5	0	6.5	5.5	7.5	0	5	32.8	28.9	0	24	27.6	34.9	0	18.55	8751550	7674900	0	15181500	5714400	12379500	0	11429000
778	XP_021772105.1 cinnamoyl-CoA reductase 1-like [Chenopodium quinoa]	35.418	49.701		4	0	0	0	5	0	0	0	14.6	0	0	0	18	0	0	0	6819550	0	0	0	7372200	0	0	0
779	XP_021717039.1 acetyl-coenzyme A carboxylase carboxyl transferase subunit alpha, chloroplastic-like [Chenopodium quinoa]	85.467	49.617		3	3	0	0	5.5	0	0	0	5.3	5	0	0	10	0	0	0	6033700	6104950	0	0	5256000	0	0	0
780	XP_021761855.1 26S proteasome regulatory subunit 7 [Chenopodium quinoa]; XP_021720368.1 26S proteasome regulatory subunit 7 [Chenopodium quinoa]	47.66	49.507		4	0	0	0	4.5	2	0	0	13.15	0	0	0	13.85	6.6	0	0	5394850	0	0	0	8163500	2369300	0	0
781	XP_021736105.1 ribonuclease TUDOR 2-like [Chenopodium quinoa]; XP_021736104.1 ribonuclease TUDOR 2-like [Chenopodium quinoa]	108.66	49.496		0	0	0	0	25.5	0	0	0	0	0	0	0	34.65	0	0	0	0	0	0	0	4543700	0	0	0
782	XP_021756471.1 putative 4-hydroxy-4-methyl-2-oxoglutarate aldolase 3 [Chenopodium quinoa]; XP_021718361.1 putative 4-hydroxy-4-methyl-2-oxoglutarate aldolase 3 [Chenopodium quinoa]	17.592	49.457		2	2	0	0	3	2.5	0	0	17.4	17.4	0	0	23.4	20.4	0	0	6530400	7900200	0	0	12628000	19749500	0	0
783	XP_021758409.1 11-beta-hydroxysteroid dehydrogenase 1B-like [Chenopodium quinoa]	38.431	49.425		15.5	15	3.5	0	16.5	13	6.5	7.5	61.5	58.3	16.55	0	60.2	45.7	31.45	32.3	117431500	107086500	28116500	0	119625000	41598000	97055000	19021950
784	XP_021753474.1 NADP-dependent D-sorbitol-6-phosphate dehydrogenase-like [Chenopodium quinoa]; XP_021738742.1 NADP-dependent D-sorbitol-6-phosphate dehydrogenase-like [Chenopodium quinoa]	34.873	49.41		8	7.5	2.5	2	10	7	0	0	32.05	33	7.25	9.05	42.85	32.05	0	0	11262800	14672500	11369500	1606750	17859000	17476000	0	0
785	XP_021746153.1 mitochondrial outer membrane protein porin of 36 kDa [Chenopodium quinoa]; XP_021722968.1 mitochondrial outer membrane protein porin of 36 kDa-like [Chenopodium quinoa]	29.596	49.315		3.5	4	0	5.5	4.5	0	0	6	18.1	14.65	0	22.8	19.2	0	0	24.65	7991500	3762700	0	8239900	3918850	0	0	13879000
786	XP_021766721.1 40S ribosomal protein S10-1-like [Chenopodium quinoa]; XP_021723232.1 40S ribosomal protein S10-3-like [Chenopodium quinoa]	20.207	49.283		5.5	4	1	3	4	3.5	0	3	41.05	29.3	7.1	23.4	23.9	26.35	0	23.4	35116500	22489500	23852000	17046000	34010500	16289000	0	28516500
787	XP_021746742.1 glutamate--glyoxylate aminotransferase 2-like [Chenopodium quinoa]; XP_021743151.1 glutamate--glyoxylate aminotransferase 2 [Chenopodium quinoa]	53.219	49.263		3	0	0	0	3.5	4.5	0	0	11.15	0	0	0	14.05	16.05	0	0	4225750	0	0	0	2972300	5754450	0	0
788	XP_021744587.1 serine carboxypeptidase-like 45 [Chenopodium quinoa]	53.408	49.123		6	4.5	0	3	4	5.5	0	4	21.9	15.9	0	7.9	13.5	17.5	0	13.05	7741600	6661850	0	3894200	5603400	4193600	0	6267900
789	XP_021774711.1 50S ribosomal protein L18, chloroplastic [Chenopodium quinoa]; XP_021752282.1 50S ribosomal protein L18, chloroplastic-like [Chenopodium quinoa]	18.366	49.109		0	0	0	0	3	0	0	0	0	0	0	0	25.5	0	0	0	0	0	0	0	5391300	0	0	0
790	XP_021754962.1 probable NADH dehydrogenase [ubiquinone] 1 alpha subcomplex subunit 5, mitochondrial [Chenopodium quinoa]	19.656	49.085		9	7	0	9	9.5	10	0	5.5	57.25	45.95	0	61.25	57.8	65.3	0	30.05	8767400	11615800	0	10888700	10319500	15735000	0	8969950
791	XP_021715446.1 cytosolic enolase 3-like [Chenopodium quinoa]; XP_021720763.1 cytosolic enolase 3-like [Chenopodium quinoa]	51.153	49.083		5	4	0	0	6.5	3.5	0	0	16.2	11.45	0	0	21.6	11.2	0	0	5708750	3115350	0	0	3339400	3284550	0	0
792	XP_021769155.1 60S acidic ribosomal protein P0-like [Chenopodium quinoa]	34.406	48.994		12.5	10.5	0	5.5	14	12.5	0	8	65.05	56.7	0	38.65	70.5	64	0	45	32536500	30493000	0	10470300	38400500	35397500	0	9505200
793	XP_021738297.1 importin-5-like [Chenopodium quinoa]	123.67	48.914		4	0	0	0	3	0	0	0	5.65	0	0	0	4.65	0	0	0	2912500	0	0	0	1807050	0	0	0
794	XP_021726618.1 uncharacterized protein LOC110693755 [Chenopodium quinoa]	13.502	48.784	UNCHARACTERIZED	0	0	0	1.5	0	0	0	2	0	0	0	15.4	0	0	0	15.8	0	0	0	13300000	0	0	0	15085600
795	XP_021765167.1 oxygen-dependent coproporphyrinogen-III oxidase, chloroplastic-like [Chenopodium quinoa]	43.631	48.698		5.5	6.5	0	0	6.5	6	2	3	18.7	25.5	0	0	25.5	23.35	5.4	8.65	9443650	15385500	0	0	8453850	13548000	18176500	8550700
796	XP_021738105.1 elongation factor G-2, chloroplastic-like [Chenopodium quinoa]	86	48.688		4	2	0	0	3.5	0	0	0	7.95	4.15	0	0	6.7	0	0	0	2903550	3332700	0	0	1859950	0	0	0
797	XP_021775222.1 60S ribosomal protein L19-3-like [Chenopodium quinoa]; XP_021763223.1 60S ribosomal protein L19-3-like [Chenopodium quinoa]; XP_021739505.1 60S ribosomal protein L19-3-like [Chenopodium quinoa]	24.745	48.591		8	7.5	0	7.5	9.5	7	0	4.5	35	32.65	0	34.3	37.1	32.9	0	23	53090000	59597000	0	50146500	78540500	14315500	0	22117000
798	XP_021774154.1 1,2-dihydroxy-3-keto-5-methylthiopentene dioxygenase 2-like [Chenopodium quinoa]; XP_021725384.1 1,2-dihydroxy-3-keto-5-methylthiopentene dioxygenase 2-like [Chenopodium quinoa]	23.697	48.587		0	0	0	2	0	0	0	0	0	0	0	11.4	0	0	0	0	0	0	0	5426250	0	0	0	0
799	XP_021770320.1 aldose 1-epimerase-like isoform X1 [Chenopodium quinoa]; XP_021770319.1 aldose 1-epimerase-like isoform X1 [Chenopodium quinoa]; XP_021770322.1 aldose 1-epimerase-like isoform X2 [Chenopodium quinoa]	37.136	48.476		5	5.5	0	0	6.5	5.5	0	0	27.4	29.35	0	0	32.75	28.2	0	0	3757000	4494500	0	0	3354800	4330400	0	0
800	XP_021757579.1 peroxisomal biogenesis factor 6 isoform X1 [Chenopodium quinoa]; XP_021757580.1 probable spastin homolog Bm1_53365 isoform X2 [Chenopodium quinoa]; XP_021753822.1 LOW QUALITY PROTEIN: ribosome biogenesis ATPase RIX7-like [Chenopodium quinoa]	92.84	48.422		6	5.5	0	0	8	0	0	0	9.9	9.4	0	0	12.9	0	0	0	6875600	6321950	0	0	7269750	0	0	0
801	XP_021769677.1 bifunctional D-cysteine desulfhydrase/1-aminocyclopropane-1-carboxylate deaminase, mitochondrial-like [Chenopodium quinoa]	45.418	48.19		0	0	0	0	3	2.5	0	0	0	0	0	0	9.4	7.35	0	0	0	0	0	0	3020650	2796950	0	0
802	XP_021754863.1 thioredoxin M-type, chloroplastic-like isoform X2 [Chenopodium quinoa]; XP_021754862.1 thioredoxin M-type, chloroplastic-like isoform X1 [Chenopodium quinoa]; XP_021754839.1 uncharacterized protein LOC110720144 [Chenopodium quinoa]	11.517	48.087	UNCHARACTERIZED	3.5	3	0	3	3.5	4	0	3	45.65	41.35	0	34.6	45.65	56.7	0	34.6	5006700	8834650	0	20290500	6053700	12216500	0	15476500
803	XP_021774459.1 uncharacterized protein LOC110738385 [Chenopodium quinoa]	132.14	48.028	UNCHARACTERIZED	9.5	10.5	0	0	11.5	11	0	0	10.85	12	0	0	12.9	12.75	0	0	5415950	6223500	0	0	5152700	6652800	0	0
804	XP_021768363.1 glucose-6-phosphate isomerase, cytosolic-like isoform X1 [Chenopodium quinoa]; XP_021768365.1 glucose-6-phosphate isomerase, cytosolic-like isoform X2 [Chenopodium quinoa]	62.599	47.959		17	13.5	0	0	15.5	13	0	0	40.5	31.85	0	0	37.75	30.6	0	0	11675500	9261450	0	0	10238350	7447200	0	0
805	XP_021741722.1 embryo-specific protein ATS3A-like isoform X2 [Chenopodium quinoa]; XP_021760808.1 embryo-specific protein ATS3A-like [Chenopodium quinoa]; XP_021741721.1 embryo-specific protein ATS3A-like isoform X1 [Chenopodium quinoa]	19.323	47.883		2	0	0	1.5	3	2	0	3	14.1	0	0	12.65	25.3	14.1	0	25.3	27417000	0	0	9550800	22592000	13190000	0	23390500
806	XP_021756683.1 proteasome subunit alpha type-6 [Chenopodium quinoa]	27.162	47.809		0	0	0	0	10	9.5	0	0	0	0	0	0	56.1	51.25	0	0	0	0	0	0	3588450	7039750	0	0
807	XP_021765906.1 aldose reductase-like [Chenopodium quinoa]	36.295	47.749		19	18	8	0	17	17	0	0	67.4	65.85	25.45	0	59.3	63.8	0	0	62243500	71285500	40683500	0	46276000	82054500	0	0
808	XP_021716468.1 nucleosome assembly protein 1;4-like isoform X2 [Chenopodium quinoa]; XP_021716467.1 nucleosome assembly protein 1;4-like isoform X1 [Chenopodium quinoa]; XP_021754543.1 nucleosome assembly protein 1;4-like isoform X2 [Chenopodium quinoa]	43.352	47.705		4.5	4.5	0	0	6.5	6	0	0	14.45	14.3	0	0	22.55	21.5	0	0	4475650	6889050	0	0	5262450	8517700	0	0
809	XP_021775804.1 pyruvate dehydrogenase E1 component subunit beta-1, mitochondrial-like [Chenopodium quinoa]; XP_021775803.1 pyruvate dehydrogenase E1 component subunit beta-1, mitochondrial-like [Chenopodium quinoa]	39.521	47.52		3.5	3.5	0	0	5	4	0	0	19.25	23.1	0	0	29.4	21.15	0	0	6406200	5553850	0	0	8756950	5437850	0	0
810	XP_021772050.1 ADP,ATP carrier protein 1, mitochondrial-like [Chenopodium quinoa]; XP_021728965.1 ADP,ATP carrier protein 1, mitochondrial-like [Chenopodium quinoa]	41.745	47.51		10	7.5	0	4	9	7	0	5	28.8	20.5	0	10.6	26.2	20.9	0	15.7	40929000	16623000	0	8269450	37902000	12840000	0	12915500
811	XP_021716574.1 NAD(P)H dehydrogenase (quinone) FQR1-like [Chenopodium quinoa]	21.695	47.486		0	0	0	0	4.5	0	0	3	0	0	0	0	33	0	0	26.1	0	0	0	0	3041700	0	0	3240600
812	XP_021735486.1 antiviral protein MAP-like [Chenopodium quinoa]	34.159	47.411		0	0	0	0	11.5	0	0	12	0	0	0	0	44.6	0	0	47.25	0	0	0	0	22324000	0	0	17061250
813	XP_021739248.1 60S ribosomal protein L6-like [Chenopodium quinoa]	22.437	47.356		0	0	2.5	0	11.5	0	3	5	0	0	17.4	0	47	0	18.9	26.8	0	0	14217850	0	4534150	0	10071250	5582600
814	XP_021768236.1 phosphoethanolamine N-methyltransferase-like [Chenopodium quinoa]; XP_021765604.1 phosphoethanolamine N-methyltransferase-like [Chenopodium quinoa]	49.8	47.336		5.5	4.5	0	0	5.5	2.5	0	0	18.05	14.7	0	0	19	8.25	0	0	6452750	5674000	0	0	7088100	6263400	0	0
815	XP_021766218.1 vacuolar-sorting receptor 4-like [Chenopodium quinoa]; XP_021724868.1 vacuolar-sorting receptor 4-like [Chenopodium quinoa]	70.742	47.121		3.5	0	0	0	6.5	0	0	0	12.15	0	0	0	22	0	0	0	2656050	0	0	0	3444500	0	0	0
816	XP_021770281.1 2-methyl-6-phytyl-1,4-hydroquinone methyltransferase, chloroplastic [Chenopodium quinoa]	38.843	47.064		4.5	4	0	0	3.5	0	0	0	18.35	16.75	0	0	15.3	0	0	0	6583200	4603100	0	0	2694050	0	0	0
817	XP_021738485.1 far upstream element-binding protein 1-like [Chenopodium quinoa]; XP_021731705.1 far upstream element-binding protein 1-like [Chenopodium quinoa]	56.442	46.854		0	0	0	0	2	0	0	0	0	0	0	0	5.2	0	0	0	0	0	0	0	5689050	0	0	0
818	XP_021724804.1 obg-like ATPase 1 [Chenopodium quinoa]; XP_021717641.1 obg-like ATPase 1 [Chenopodium quinoa]; XP_021717640.1 obg-like ATPase 1 [Chenopodium quinoa]; XP_021717639.1 obg-like ATPase 1 [Chenopodium quinoa]	44.563	46.687		10.5	9.5	0	0	9.5	6	0	0	38.1	31.6	0	0	30.95	20.55	0	0	12161500	14462500	0	0	9751300	4588650	0	0
819	XP_021730277.1 importin subunit alpha-1-like [Chenopodium quinoa]; XP_021725403.1 importin subunit alpha-1-like [Chenopodium quinoa]	58.496	46.555		6.5	5.5	0	1.5	5	2	0	0	19.1	15.55	0	3.85	14.05	5.6	0	0	15802500	17200500	0	11998500	16421500	23011500	0	0
820	XP_021720799.1 transcription initiation factor IIA large subunit-like [Chenopodium quinoa]; XP_021715398.1 transcription initiation factor IIA large subunit-like [Chenopodium quinoa]	42.271	46.087		0	0	0	2.5	2.5	4	0	3	0	0	0	10.2	9.8	16	0	12.4	0	0	0	2946250	2177400	5824050	0	4869400
821	XP_021753980.1 putative transferase At4g12130, mitochondrial [Chenopodium quinoa]	43.445	46.05		0	0	0	0	10	0	0	0	0	0	0	0	39.3	0	0	0	0	0	0	0	16065500	0	0	0
822	XP_021752375.1 quinone oxidoreductase-like protein 2 homolog [Chenopodium quinoa]	37.22	45.921		3.5	3	0	0	5.5	0	0	0	21.45	16.25	0	0	25.3	0	0	0	5260050	3467950	0	0	3841400	0	0	0
823	XP_021739530.1 peroxidase 57-like [Chenopodium quinoa]	34.934	45.732		7	0	0	0	3	0	0	0	34.1	0	0	0	13.5	0	0	0	8058900	0	0	0	5428950	0	0	0
824	XP_021743370.1 60S ribosomal protein L13a-3 [Chenopodium quinoa]; XP_021734200.1 60S ribosomal protein L13a-4-like [Chenopodium quinoa]; XP_021720981.1 60S ribosomal protein L13a-4 [Chenopodium quinoa]	23.629	45.566		5	4.5	0	2.5	5.5	3.5	0	1	23.55	20.65	0	9	23.05	18	0	6.3	35649000	50303500	0	13795000	27787000	11073300	0	37981000
825	XP_021733695.1 betaine aldehyde dehydrogenase, chloroplastic [Chenopodium quinoa]	54.802	45.501		15	16.5	0	0	15.5	15	0	0	47.2	49.5	0	0	47	48.1	0	0	7446100	8765200	0	0	5451550	5805300	0	0
826	XP_021769058.1 uncharacterized protein At2g39795, mitochondrial-like [Chenopodium quinoa]	29.16	45.446	UNCHARACTERIZED	0	0	0	4	3.5	4	0	0	0	0	0	30.7	27.05	30.7	0	0	0	0	0	6209000	3538900	10841000	0	0
827	XP_021768419.1 monocopper oxidase-like protein SKU5 [Chenopodium quinoa]; XP_021738110.1 monocopper oxidase-like protein SKU5 [Chenopodium quinoa]	65.854	45.312		0	2.5	0	0	4.5	0	0	0	0	6.55	0	0	11.85	0	0	0	0	5623400	0	0	7304750	0	0	0
828	XP_021760446.1 dihydrolipoyllysine-residue acetyltransferase component 5 of pyruvate dehydrogenase complex, chloroplastic-like [Chenopodium quinoa]	48.959	45.058		3	3	0	2	5.5	2.5	0	2.5	13.1	13.1	0	9.9	20.65	11.5	0	11.5	2992950	3609050	0	2133550	6315650	4997700	0	1691850
829	XP_021756255.1 proteasome subunit beta type-1 [Chenopodium quinoa]; XP_021748362.1 proteasome subunit beta type-1-like [Chenopodium quinoa]	24.821	44.963		7	7	0	6	7.5	5.5	0	7.5	40.8	40.35	0	34.5	43.9	32.25	0	45.1	17636500	20298500	0	8439450	28766000	29457500	0	21510000
830	XP_021720903.1 UDP-glucuronic acid decarboxylase 5 [Chenopodium quinoa]; XP_021720902.1 UDP-glucuronic acid decarboxylase 5 [Chenopodium quinoa]; XP_021720901.1 UDP-glucuronic acid decarboxylase 5 [Chenopodium quinoa]	38.521	44.953		8.5	9.5	0	0	9.5	4	0	0	37.55	41.2	0	0	43.4	17.1	0	0	13698500	11767500	0	0	11242500	5628750	0	0
831	XP_021742307.1 cysteine synthase [Chenopodium quinoa]; XP_021742306.1 cysteine synthase [Chenopodium quinoa]	34.254	44.925		7	7	0	2.5	12	8.5	1.5	5	30.5	30.15	0	8.8	57.25	37.55	5.7	21.85	28398000	35145000	0	8244200	65276000	58762500	201490500	29372000
832	XP_021757834.1 probable Xaa-Pro aminopeptidase P [Chenopodium quinoa]; XP_021718498.1 probable Xaa-Pro aminopeptidase P [Chenopodium quinoa]	72.271	44.91		6	4	0	0	5	3.5	0	0	12.2	8.4	0	0	10.45	7.75	0	0	9585300	6775450	0	0	6608450	4564300	0	0
833	XP_021720754.1 probable glutathione S-transferase [Chenopodium quinoa]	25.725	44.778		7.5	4.5	2	4	7.5	8.5	2	3	45.25	23.65	8.85	20.7	34.3	41.1	11.4	17.5	26812500	20825000	15356500	6201850	18046000	37212000	18035000	11027000
834	XP_021735259.1 protein disulfide isomerase-like 2-3 [Chenopodium quinoa]	46.136	44.752		8	6.5	0	0	7	6	0	0	26.3	20.75	0	0	22.9	17.7	0	0	7917950	6511900	0	0	6930300	7798350	0	0
835	XP_021730539.1 ACT domain-containing protein ACR12-like isoform X2 [Chenopodium quinoa]; XP_021739769.1 ACT domain-containing protein ACR12-like [Chenopodium quinoa]; XP_021730538.1 ACT domain-containing protein ACR12-like isoform X1 [Chenopodium quinoa]	31.727	44.704		5	4.5	0	4.5	4.5	5	0	4.5	21.95	16.8	0	14	16.8	17	0	16.75	22254500	22130500	0	15296500	12876000	23602500	0	19173500
836	XP_021729150.1 uncharacterized protein LOC110696170 [Chenopodium quinoa]	75.073	44.281	UNCHARACTERIZED	3.5	3	0	0	4	3	0	0	6.1	5.3	0	0	6.9	5.3	0	0	16435000	17333000	0	0	16676500	11116000	0	0
837	XP_021717756.1 uncharacterized protein LOC110685525 [Chenopodium quinoa]	17.33	44.189	UNCHARACTERIZED	0	0	0	0	1	1	0	0	0	0	0	0	9.8	9.8	0	0	0	0	0	0	23183500	24269500	0	0
838	XP_021714413.1 uncharacterized protein LOC110682390 [Chenopodium quinoa]	9.1267	43.982	UNCHARACTERIZED	0	0	0	3	2.5	2	0	4.5	0	0	0	75.9	66.7	57.5	0	76.45	0	0	0	19843000	3213050	4886050	0	49949500
839	XP_021756702.1 20 kDa chaperonin, chloroplastic-like [Chenopodium quinoa]	27.038	43.973		5.5	6	0	4.5	7	8.5	0	5.5	31.5	35.8	0	24.6	42.1	47.25	0	28.35	27126500	42914000	0	60548000	52083500	112660000	0	83272500
840	XP_021771595.1 sm-like protein LSM3A [Chenopodium quinoa]; XP_021761024.1 sm-like protein LSM3A [Chenopodium quinoa]	11.27	43.929		0	0	0	1	0	1	0	1	0	0	0	17.3	0	17.3	0	17.3	0	0	0	9049500	0	27986000	0	8060850
841	XP_021724360.1 serine carboxypeptidase-like isoform X2 [Chenopodium quinoa]; XP_021766431.1 serine carboxypeptidase-like [Chenopodium quinoa]; XP_021724359.1 serine carboxypeptidase-like isoform X1 [Chenopodium quinoa]	56.881	43.851		9	7.5	0	0	11	11	0	2.5	27.3	23.8	0	0	33.3	35.4	0	5.65	9372900	8577950	0	0	14548000	10843100	0	2855050
842	XP_021772119.1 RNA-binding protein Y14-like [Chenopodium quinoa]; XP_021751497.1 RNA-binding protein Y14-like [Chenopodium quinoa]	21.984	43.731		2	2	0	3	2.5	3	0	2	12.1	12.1	0	18.6	16.35	22.4	0	14.1	11528300	8252650	0	17764000	7868150	15454000	0	14638000
843	XP_021735482.1 la protein 1-like [Chenopodium quinoa]; XP_021739211.1 la protein 1-like [Chenopodium quinoa]	51.624	43.725		4.5	6.5	0	6	9.5	9	0	4	11.1	17.3	0	16.35	25.75	25.5	0	12.7	7603600	7094150	0	4481450	9992750	8593300	0	6027300
844	XP_021742473.1 NADPH-dependent aldehyde reductase 1, chloroplastic-like [Chenopodium quinoa]	31.917	43.695		20.5	20	0	0	20.5	20	0	0	77	75.8	0	0	73.9	75.8	0	0	7918350	10063050	0	0	15923000	11866500	0	0
845	XP_021754079.1 probable phospholipid hydroperoxide glutathione peroxidase [Chenopodium quinoa]	26.199	43.544		6	6.5	2.5	4	5	6	0	3.5	35.9	35.9	15.35	22	30.8	35.45	0	19.9	30869500	34327000	22166000	27477000	32609000	34447000	0	32151000
846	XP_021724415.1 superoxide dismutase [Cu-Zn], chloroplastic-like isoform X2 [Chenopodium quinoa]	23.836	43.267		0	0	0	0	2.5	3	0	5	0	0	0	0	18.4	16.7	0	34.6	0	0	0	0	5710250	6262500	0	35156000
847	XP_021759976.1 110 kDa U5 small nuclear ribonucleoprotein component CLO [Chenopodium quinoa]; XP_021735556.1 110 kDa U5 small nuclear ribonucleoprotein component CLO-like [Chenopodium quinoa]	110.6	43.081		10	9.5	2.5	0	14	5	2	0	14	13.4	2.75	0	20.05	6.85	2.5	0	6401750	5517250	5868400	0	8347700	2500050	5152150	0
848	XP_021736801.1 N-terminal acetyltransferase A complex auxiliary subunit NAA15-like [Chenopodium quinoa]; XP_021731938.1 N-terminal acetyltransferase A complex auxiliary subunit NAA15-like [Chenopodium quinoa]	102.16	43.027		5	0	0	0	8	0	0	0	6.8	0	0	0	10.55	0	0	0	3372050	0	0	0	3846850	0	0	0
849	XP_021769276.1 aminomethyltransferase, mitochondrial [Chenopodium quinoa]; XP_021769275.1 aminomethyltransferase, mitochondrial [Chenopodium quinoa]; XP_021769274.1 aminomethyltransferase, mitochondrial [Chenopodium quinoa]	44.384	42.999		9	6	0	0	10	5	0	0	31.2	19.55	0	0	37.1	15.5	0	0	13892000	9720850	0	0	14903500	8661000	0	0
850	XP_021775008.1 cytochrome b5-like [Chenopodium quinoa]; XP_021775007.1 cytochrome b5-like [Chenopodium quinoa]; XP_021775006.1 cytochrome b5-like [Chenopodium quinoa]; XP_021763555.1 cytochrome b5-like [Chenopodium quinoa]	15.259	42.905		2.5	0	0	4	3	3.5	0	3.5	27.4	0	0	43	36.3	39.65	0	37.05	6385400	0	0	10512000	5707350	9573300	0	9483050
851	XP_021767598.1 ubiquitin carboxyl-terminal hydrolase 6-like [Chenopodium quinoa]; XP_021757342.1 ubiquitin carboxyl-terminal hydrolase 6-like [Chenopodium quinoa]	55.203	42.778		0	0	0	0	6	0	0	0	0	0	0	0	14.2	0	0	0	0	0	0	0	3820550	0	0	0
852	XP_021763161.1 uncharacterized protein Os08g0359500-like [Chenopodium quinoa]	21.17	42.525	UNCHARACTERIZED	0	2	0	3	3	3	0	2	0	9.5	0	28	28	28	0	9.5	0	23297500	0	19986500	23889000	33759500	0	33635000
853	XP_021764564.1 NADH-cytochrome b5 reductase-like protein [Chenopodium quinoa]; XP_021741666.1 NADH-cytochrome b5 reductase-like protein isoform X2 [Chenopodium quinoa]; XP_021741671.1 NADH-cytochrome b5 reductase-like protein [Chenopodium quinoa]	36.118	42.26		6	7	0	5.5	6.5	9.5	0	5	25.3	30.95	0	22.25	26.55	41.15	0	20.75	11192000	13589000	0	3652600	10601000	36557500	0	5270950
854	XP_021736181.1 uncharacterized protein LOC110702748 [Chenopodium quinoa]	39.654	42.23	UNCHARACTERIZED	7.5	7.5	3	3	8.5	2	3.5	0	25.95	25.8	9.55	8.6	32.3	7.2	9.8	0	12364000	6809550	11269500	3224750	6468900	3028700	12916000	0
855	XP_021744159.1 28S ribosomal protein S9, mitochondrial-like [Chenopodium quinoa]; XP_021715801.1 28S ribosomal protein S9, mitochondrial-like [Chenopodium quinoa]	44.784	41.788		0	1	0	0	0	1	0	0	0	5.7	0	0	0	5.7	0	0	0	773795	0	0	0	1627500	0	0
856	XP_021759319.1 serine/threonine-protein phosphatase 2A 65 kDa regulatory subunit A beta isoform-like [Chenopodium quinoa]; XP_021736319.1 serine/threonine-protein phosphatase 2A 65 kDa regulatory subunit A beta isoform-like [Chenopodium quinoa]	65.201	40.87		10	0	0	0	6	7.5	0	0	26.1	0	0	0	16.4	20	0	0	2478300	0	0	0	4007300	8017050	0	0
857	XP_021722171.1 NADH dehydrogenase [ubiquinone] 1 alpha subcomplex subunit 9, mitochondrial-like [Chenopodium quinoa]; XP_021763322.1 NADH dehydrogenase [ubiquinone] 1 alpha subcomplex subunit 9, mitochondrial-like [Chenopodium quinoa]	43.548	40.868		7.5	5.5	0	0	5.5	3.5	0	0	24.2	15.4	0	0	15.15	9.15	0	0	5644950	4024550	0	0	7020400	3944550	0	0
858	XP_021770354.1 60S ribosomal protein L21-1 [Chenopodium quinoa]; XP_021721611.1 60S ribosomal protein L21-1 [Chenopodium quinoa]	18.607	40.656		7	7	0	2.5	7	7	0	0	41.5	41.5	0	28.05	41.8	41.5	0	0	31695000	28094000	0	11386500	26349500	9487350	0	0
859	XP_021726933.1 3-isopropylmalate dehydratase large subunit, chloroplastic-like isoform X1 [Chenopodium quinoa]; XP_021773912.1 3-isopropylmalate dehydratase large subunit, chloroplastic-like [Chenopodium quinoa]	54.197	40.598		5	2	0	0	6	0	0	0	16.45	5.9	0	0	17.3	0	0	0	9466700	5466150	0	0	6845300	0	0	0
860	XP_021731103.1 uncharacterized protein LOC110698011 isoform X2 [Chenopodium quinoa]; XP_021747993.1 uncharacterized protein LOC110713862 [Chenopodium quinoa]; XP_021731102.1 uncharacterized protein LOC110698011 isoform X1 [Chenopodium quinoa]	36.882	40.527	UNCHARACTERIZED	6	4	0	0	7.5	6	0	3	20.65	11.7	0	0	28.3	27.1	0	11.55	6918250	6763150	0	0	9914550	9652850	0	5725700
861	XP_021776494.1 glucose-1-phosphate adenylyltransferase small subunit, chloroplastic/amyloplastic [Chenopodium quinoa]	55.933	40.519		22.5	20.5	0	12	20.5	14.5	0	0	60.5	53.1	0	33.4	56.65	35.8	0	0	70077500	59418000	0	26765500	56042000	39690000	0	0
862	XP_021762392.1 porphobilinogen deaminase, chloroplastic-like [Chenopodium quinoa]; XP_021752880.1 porphobilinogen deaminase, chloroplastic-like [Chenopodium quinoa]	38.917	40.075		5.5	5.5	0	3	9	6.5	0	3	18.15	17.45	0	9.5	31.7	23.85	0	9.5	6526200	8224350	0	5575850	8072350	7921000	0	6284600
863	XP_021773791.1 protein DJ-1 homolog A-like [Chenopodium quinoa]	47.438	39.989		5	3.5	0	0	6	6	0	0	13.9	10.45	0	0	15.5	16.3	0	0	18021500	20182500	0	0	17447000	16225000	0	0
864	XP_021762312.1 hydroxyacylglutathione hydrolase cytoplasmic-like [Chenopodium quinoa]	28.732	39.866		6	6.5	0	4	9	7.5	0	5	30.6	34.45	0	22.65	48.4	40.9	0	26.55	14553500	16958000	0	8809350	24426500	22871500	0	11846950
865	XP_021751789.1 cyanate hydratase-like [Chenopodium quinoa]; XP_021721863.1 cyanate hydratase-like [Chenopodium quinoa]	18.425	39.752		3	3	0	3	3	4	0	2.5	27	25.8	0	31.9	28.2	38.7	0	24.85	9224950	10719500	0	13263000	7298850	13689000	0	10021200
866	XP_021756231.1 fasciclin-like arabinogalactan protein 10 [Chenopodium quinoa]	42.054	39.737		7	7	0	0	7	7	0	0	25.1	25.1	0	0	25.1	25.1	0	0	9678100	13221500	0	0	11785000	13115000	0	0
867	XP_021717585.1 carbamoyl-phosphate synthase large chain, chloroplastic-like [Chenopodium quinoa]; XP_021748064.1 carbamoyl-phosphate synthase large chain, chloroplastic-like [Chenopodium quinoa]	129.95	39.647		8	10	0	0	9.5	4.5	0	0	8.45	10.5	0	0	10	4.25	0	0	8070050	7272450	0	0	7897450	3327350	0	0
868	YP_009380250.1 ribosomal protein S8 (chloroplast) [Chenopodium album];YP_009380166.1 ribosomal protein S8 (chloroplast) [Chenopodium quinoa]	15.642	39.497		5	3.5	0	0	5	0	0	0	36.6	26.1	0	0	36.6	0	0	0	17211500	19213500	0	0	17922500	0	0	0
869	XP_021737444.1 2-hydroxyacyl-CoA lyase-like [Chenopodium quinoa]	60.658	39.431		6	5	0	0	6.5	5.5	0	0	18.05	15.5	0	0	18.9	16.55	0	0	5985400	6479800	0	0	9360950	6403050	0	0
870	XP_021723071.1 3-oxoacyl-[acyl-carrier-protein] synthase I, chloroplastic-like [Chenopodium quinoa]; XP_021723063.1 3-oxoacyl-[acyl-carrier-protein] synthase I, chloroplastic-like [Chenopodium quinoa]; XP_021723055.1 3-oxoacyl-[acyl-carrier-protein] synthase	50.942	39.372		6.5	4.5	0	0	7	2	0	0	29.15	18.75	0	0	28.5	6.5	0	0	14376500	9876850	0	0	12407000	5739650	0	0
871	XP_021751846.1 uncharacterized protein LOC110717454 [Chenopodium quinoa]; XP_021725861.1 uncharacterized protein LOC110693047 [Chenopodium quinoa]	17.474	39.34	UNCHARACTERIZED	2.5	2.5	0	2	3	3	0	2	19.4	19.4	0	15.4	22.8	22.8	0	15.4	7220950	8386750	0	17152500	20233500	17707000	0	16442500
872	XP_021747489.1 LL-diaminopimelate aminotransferase, chloroplastic-like [Chenopodium quinoa]; XP_021716969.1 LL-diaminopimelate aminotransferase, chloroplastic-like [Chenopodium quinoa]; XP_021769963.1 LL-diaminopimelate aminotransferase, chloroplastic-like [	49.461	39.311		4	4.5	0	0	4.5	2.5	2	0	12.35	13.7	0	0	14.6	8.4	7.1	0	12856000	11033000	0	0	14207000	7571450	17081000	0
873	XP_021768267.1 2-alkenal reductase (NADP(+)-dependent)-like [Chenopodium quinoa]	37.657	39.2		7.5	7.5	0	0	10.5	9.5	0	0	36.35	37.55	0	0	49.3	41.65	0	0	5605700	7516000	0	0	9962950	13384000	0	0
874	XP_021728837.1 serine/threonine-protein phosphatase PP2A catalytic subunit-like [Chenopodium quinoa]; XP_021771949.1 serine/threonine-protein phosphatase PP2A catalytic subunit isoform X1 [Chenopodium quinoa]	35.818	39.142		4.5	4	0	0	4	3.5	0	0	24.25	21.7	0	0	21.7	18.35	0	0	10035100	8652450	0	0	9214900	6377650	0	0
875	XP_021766645.1 non-specific lipid-transfer protein-like [Chenopodium quinoa]	11.688	39.127		4	0	0	4	4.5	4.5	0	4.5	36.85	0	0	31.4	36.85	43.2	0	37.3	13607000	0	0	44623500	30595000	6735000	0	37861500
876	XP_021754442.1 germin-like protein [Chenopodium quinoa]	33.685	39.063		0	0	0	2	2.5	3	0	2	0	0	0	7.5	10.6	12.4	0	7.5	0	0	0	5849600	3899200	7398100	0	11799500
877	XP_021733717.1 40S ribosomal protein S16-like [Chenopodium quinoa]; XP_021719033.1 40S ribosomal protein S16-like [Chenopodium quinoa]; XP_021741014.1 40S ribosomal protein S16-like [Chenopodium quinoa]; XP_021724150.1 40S ribosomal protein S16 [Chenopodium quinoa]	16.833	39.059		8	7.5	2.5	5.5	7	7	3	3.5	57.4	55.05	18.9	44.25	51.4	52.35	22.3	28.05	84674000	76670000	70094000	14922500	95234500	29654000	35945000	14395500
878	XP_021716351.1 ferredoxin, root R-B2-like [Chenopodium quinoa]	16.134	38.973		0	0	0	3.5	2.5	3	0	2.5	0	0	0	54	40.75	51	0	40.75	0	0	0	12821500	3069450	10179150	0	4486950
879	XP_021754178.1 dihydroxy-acid dehydratase, chloroplastic-like [Chenopodium quinoa]; XP_021735810.1 dihydroxy-acid dehydratase, chloroplastic-like [Chenopodium quinoa]	66.083	38.903		5	5.5	0	0	8.5	7	0	2.5	12.45	14.65	0	0	21.3	16.8	0	5.35	4322800	4533650	0	0	6035800	5543000	0	2600600
880	XP_021769531.1 uncharacterized protein LOC110733780 [Chenopodium quinoa]; XP_021726884.1 uncharacterized protein LOC110694032 [Chenopodium quinoa]	38.02	38.819	UNCHARACTERIZED	0	0	0	0	5	0	0	0	0	0	0	0	22.4	0	0	0	0	0	0	0	2034100	0	0	0
881	YP_009380139.1 AccD (chloroplast) [Chenopodium quinoa];YP_009380223.1 AccD (chloroplast) [Chenopodium album]	55.857	38.71		0	0	0	0	4.5	0	0	0	0	0	0	0	14.3	0	0	0	0	0	0	0	1947050	0	0	0
882	XP_021720511.1 coatomer subunit zeta-3-like [Chenopodium quinoa]; XP_021716483.1 coatomer subunit zeta-3-like [Chenopodium quinoa]	20.497	38.645		4.5	4	0	0	4	4.5	0	0	37.2	33.4	0	0	37.5	38.6	0	0	5056300	4534850	0	0	4630900	6848800	0	0
883	XP_021774169.1 histone deacetylase HDT1-like [Chenopodium quinoa]; XP_021732812.1 histone deacetylase HDT1-like [Chenopodium quinoa]	30.899	38.638		4.5	5	0	4.5	5	5	3.5	5	18.1	18.1	0	17.9	18.1	18.1	13.5	18.1	20084500	26306000	0	61585000	19873500	47545500	66779500	93281000
884	XP_021726288.1 probable NAD(P)H dehydrogenase (quinone) FQR1-like 1 [Chenopodium quinoa]; XP_021719552.1 probable NAD(P)H dehydrogenase (quinone) FQR1-like 1 [Chenopodium quinoa]	21.79	38.248		5.5	5	0	3.5	6.5	6.5	0	3.5	40.6	36.9	0	30.8	43.85	43.85	0	26.6	7192600	6469800	0	4837300	7161250	4873900	0	6884350
885	XP_021722497.1 pre-mRNA-splicing factor SPP381-like [Chenopodium quinoa]; XP_021764173.1 uncharacterized protein LOC110728811 [Chenopodium quinoa]; XP_021764172.1 uncharacterized protein LOC110728811 [Chenopodium quinoa]	33.612	38.141	UNCHARACTERIZED	0	0	0	0	2	0	0	0	0	0	0	0	7.7	0	0	0	0	0	0	0	1918000	0	0	0
886	XP_021763244.1 eukaryotic translation initiation factor 6-2 [Chenopodium quinoa]; XP_021722262.1 eukaryotic translation initiation factor 6-2 [Chenopodium quinoa]	26.492	37.939		4.5	5	0	0	4	7	0	0	44.1	44.1	0	0	37.15	62	0	0	17910500	14956000	0	0	15842000	43836500	0	0
887	XP_021773485.1 40S ribosomal protein S17-like [Chenopodium quinoa]	15.953	37.927		9	8	0	6.5	8.5	8	0	0	46.8	46.8	0	52.8	46.8	56.35	0	0	9854100	9662700	0	3771000	14470000	7896300	0	0
888	XP_021727279.1 serine carboxypeptidase-like 50 [Chenopodium quinoa]; XP_021746861.1 serine carboxypeptidase-like 50 [Chenopodium quinoa]	50.439	37.537		2	2	0	0	2	2	0	0	7	7	0	0	7	7	0	0	3110400	2727450	0	0	2007650	1859300	0	0
889	XP_021774530.1 cell division cycle protein 48 homolog [Chenopodium quinoa]	89.485	37.511		25	20	0	0	25.5	19	0	0	43.35	32.4	0	0	42.85	31.6	0	0	5149350	4248150	0	0	8186200	3446900	0	0
890	XP_021753886.1 dnaJ homolog subfamily B member 1-like [Chenopodium quinoa]; XP_021744925.1 dnaJ homolog subfamily B member 1-like [Chenopodium quinoa]; XP_021744924.1 dnaJ homolog subfamily B member 1-like [Chenopodium quinoa]	38.167	37.481		0	2.5	0	3	5	2.5	0	4	0	10.35	0	13.2	25.9	11.1	0	20.4	0	3210250	0	3555600	7372500	3176150	0	4088650
891	XP_021723849.1 serine/threonine-protein phosphatase 2A 65 kDa regulatory subunit A beta isoform-like [Chenopodium quinoa]; XP_021723848.1 serine/threonine-protein phosphatase 2A 65 kDa regulatory subunit A beta isoform-like [Chenopodium quinoa]	65.643	37.383		9	8.5	0	0	0	0	0	0	26.3	25.15	0	0	0	0	0	0	1411250	1262850	0	0	0	0	0	0
892	XP_021757708.1 26S proteasome non-ATPase regulatory subunit 8 homolog A-like [Chenopodium quinoa]	30.569	36.733		8	6.5	0	2.5	9	7.5	0	2.5	38.6	30.35	0	11.95	44.6	36.55	0	11.95	12541500	9032500	0	3154600	19798000	15949500	0	5481500
893	XP_021763297.1 60S ribosomal protein L23 [Chenopodium quinoa]; XP_021730308.1 60S ribosomal protein L23 [Chenopodium quinoa]; XP_021725696.1 60S ribosomal protein L23 [Chenopodium quinoa]; XP_021722194.1 60S ribosomal protein L23 [Chenopodium quinoa]	15.013	36.621		7.5	6.5	0	4.5	7	4	0	4	65.35	59.25	0	38.55	61.75	36.4	0	35.7	46936000	47590500	0	19469500	38728000	17701500	0	20098000
894	XP_021763443.1 probable 6-phosphogluconolactonase 4, chloroplastic [Chenopodium quinoa]; XP_021775012.1 probable 6-phosphogluconolactonase 4, chloroplastic [Chenopodium quinoa]	52.19	36.573		4	3.5	0	3	4.5	5	0	3.5	13	10.35	0	7.7	15.55	17.7	0	9.3	5978150	8652600	0	7573300	6639950	13572000	0	9364650
895	XP_021758514.1 14-3-3-like protein isoform X2 [Chenopodium quinoa]; XP_021725433.1 14-3-3-like protein [Chenopodium quinoa]; XP_021758510.1 14-3-3-like protein isoform X1 [Chenopodium quinoa]	29.327	36.547		9.5	10	0	0	10	9.5	0	0	36.9	39.6	0	0	39.6	36.55	0	0	9546200	9272050	0	0	7284150	10869750	0	0
896	XP_021721638.1 activator of 90 kDa heat shock protein ATPase homolog [Chenopodium quinoa]; XP_021770328.1 activator of 90 kDa heat shock protein ATPase homolog [Chenopodium quinoa]	39.547	36.468		0	0	0	0	3	0	0	0	0	0	0	0	13.7	0	0	0	0	0	0	0	8715400	0	0	0
897	XP_021775295.1 eukaryotic peptide chain release factor GTP-binding subunit ERF3A-like [Chenopodium quinoa]; XP_021760842.1 eukaryotic peptide chain release factor GTP-binding subunit ERF3A-like [Chenopodium quinoa]	58.476	36.282		8.5	7	0	0	9.5	6.5	0	0	20.3	15.25	0	0	21.05	16.65	0	0	7623350	5283250	0	0	7769000	4764850	0	0
898	XP_021742290.1 spermidine synthase 1-like [Chenopodium quinoa]	38.036	36.244		5	4	0	0	6	3.5	0	0	25.1	21.1	0	0	29.8	16.05	0	0	15866500	13974500	0	0	21386500	12809500	0	0
899	XP_021721286.1 universal stress protein A-like protein [Chenopodium quinoa]; XP_021776008.1 universal stress protein A-like protein [Chenopodium quinoa]	19.104	36.128		0	0	0	0	3	0	0	0	0	0	0	0	17.4	0	0	0	0	0	0	0	4214800	0	0	0
900	XP_021717180.1 cytochrome c [Chenopodium quinoa]	12.132	36.066		0	0	0	4	0	0	0	0	0	0	0	40.2	0	0	0	0	0	0	0	13696000	0	0	0	0
901	XP_021729636.1 NADH dehydrogenase [ubiquinone] iron-sulfur protein 4, mitochondrial-like [Chenopodium quinoa]; XP_021728424.1 NADH dehydrogenase [ubiquinone] iron-sulfur protein 4, mitochondrial-like [Chenopodium quinoa]	17.301	36.052		0	0	0	4	3	3.5	0	3	0	0	0	41.9	36.8	36.45	0	36.1	0	0	0	51822500	12415000	13687000	0	34413500
902	XP_021776189.1 cytochrome c-like [Chenopodium quinoa]; XP_021717179.1 cytochrome c-like [Chenopodium quinoa]	12.188	36.037		3	2	0	4	3	2.5	0	4.5	30.1	18.6	0	39.8	30.1	25.25	0	42	3427500	5842200	0	63664500	16603000	4343350	0	139347500
903	XP_021768251.1 probable plastid-lipid-associated protein 3, chloroplastic [Chenopodium quinoa]; XP_021765592.1 probable plastid-lipid-associated protein 3, chloroplastic [Chenopodium quinoa]	41.15	35.839		2	0	0	0	0	4	0	0	12.3	0	0	0	0	18.9	0	0	1926800	0	0	0	0	2914450	0	0
904	XP_021766429.1 beta-amylase-like isoform X2 [Chenopodium quinoa]; XP_021766428.1 beta-amylase-like isoform X1 [Chenopodium quinoa]	55.779	35.772		27	26.5	0	0	26	25	0	0	77.75	75.3	0	0	74.35	72.35	0	0	55486000	55973500	0	0	15979500	32457000	0	0
905	XP_021774285.1 probable enoyl-CoA hydratase 1, peroxisomal [Chenopodium quinoa]	28.644	35.602		6.5	6.5	0	0	8.5	5.5	0	0	29.9	29.7	0	0	36.55	25.2	0	0	5156750	4237950	0	0	8201800	2457450	0	0
906	XP_021757019.1 probable mitochondrial-processing peptidase subunit beta, mitochondrial [Chenopodium quinoa]; XP_021718410.1 probable mitochondrial-processing peptidase subunit beta, mitochondrial [Chenopodium quinoa]	56.96	35.563		5	4	0	0	4.5	0	0	0	12	8.3	0	0	10.9	0	0	0	5577500	3701550	0	0	4090850	0	0	0
907	XP_021770918.1 UDP-glucose 6-dehydrogenase 1 [Chenopodium quinoa]; XP_021751676.1 UDP-glucose 6-dehydrogenase 1 [Chenopodium quinoa]	53.038	35.523		5	0	0	0	7.5	6.5	0	0	17	0	0	0	24.3	20.85	0	0	3206750	0	0	0	4253300	3140650	0	0
908	XP_021743932.1 histidine-containing phosphotransfer protein 1-like [Chenopodium quinoa]; XP_021730862.1 histidine-containing phosphotransfer protein 1-like [Chenopodium quinoa]	17.652	35.512		2.5	2.5	0	0	2	2.5	0	0	25.35	25.35	0	0	21.1	25.35	0	0	2055050	1564500	0	0	4632600	2332250	0	0
909	XP_021773062.1 purple acid phosphatase 8-like [Chenopodium quinoa]; XP_021742334.1 purple acid phosphatase 8-like [Chenopodium quinoa]	37.925	35.48		0	3	0	0	3	0	0	0	0	12.4	0	0	12.4	0	0	0	0	3779500	0	0	2629550	0	0	0
910	XP_021750594.1 uridine 5-monophosphate synthase-like [Chenopodium quinoa]; XP_021774439.1 uridine 5-monophosphate synthase-like [Chenopodium quinoa]	51.844	35.404		7.5	0	0	0	8.5	0	0	0	20.1	0	0	0	24.7	0	0	0	9094600	0	0	0	6825600	0	0	0
911	XP_021770897.1 ribulose-phosphate 3-epimerase, cytoplasmic isoform-like [Chenopodium quinoa]; XP_021769953.1 ribulose-phosphate 3-epimerase, cytoplasmic isoform-like [Chenopodium quinoa]	24.205	35.376		1	0	0	0	1	0	0	0	8.5	0	0	0	8.5	0	0	0	4213100	0	0	0	5474750	0	0	0
912	XP_021716952.1 proteasome subunit beta type-2-A-like [Chenopodium quinoa]; XP_021747497.1 proteasome subunit beta type-2-A-like [Chenopodium quinoa]; XP_021775104.1 proteasome subunit beta type-2-A-like [Chenopodium quinoa]	23.221	35.368		8.5	8.5	2	0	7.5	8.5	2.5	0	50.25	49.75	9.9	0	35.9	49.75	12.65	0	26676500	31238000	49948500	0	40604500	28363000	60478000	0
913	XP_021748317.1 desiccation protectant protein Lea14 homolog [Chenopodium quinoa]	17.916	35.136		5	3	0	2.5	0	0	0	0	39.85	24.85	0	23	0	0	0	0	14217500	8024700	0	13621000	0	0	0	0
914	XP_021767567.1 chorismate synthase 1, chloroplastic-like isoform X2 [Chenopodium quinoa]; XP_021767566.1 chorismate synthase 1, chloroplastic-like isoform X1 [Chenopodium quinoa]; XP_021757384.1 chorismate synthase 1, chloroplastic-like [Chenopodium quinoa]	46.423	35.08		3.5	4	0	0	3.5	3.5	0	0	13.95	15	0	0	16.05	13.95	0	0	3592850	4346850	0	0	5340600	8264900	0	0
915	XP_021719279.1 uncharacterized protein LOC110686963 [Chenopodium quinoa]	57.33	35.016	UNCHARACTERIZED	0	0	0	0	0	6.5	0	0	0	0	0	0	0	18.55	0	0	0	0	0	0	0	4273700	0	0
916	XP_021761968.1 protein EXPORTIN 1A isoform X2 [Chenopodium quinoa]; XP_021725803.1 protein EXPORTIN 1A-like isoform X2 [Chenopodium quinoa]; XP_021761959.1 protein EXPORTIN 1A isoform X1 [Chenopodium quinoa]	123.52	34.971		6.5	3	2	0	5.5	4	0	0	9.4	4.7	2.7	0	7.5	5.35	0	0	5610100	2681150	4413600	0	2661550	3646750	0	0
917	XP_021736759.1 coatomer subunit delta-like [Chenopodium quinoa]; XP_021731893.1 coatomer subunit delta-like [Chenopodium quinoa]	57.602	34.587		0	0	0	0	3.5	3.5	0	0	0	0	0	0	9.95	9.75	0	0	0	0	0	0	4889700	7656750	0	0
918	XP_021756578.1 myosin heavy chain IB-like [Chenopodium quinoa]; XP_021737071.1 myosin heavy chain IB-like [Chenopodium quinoa]	28.483	34.511		5.5	5	0	0	6	3.5	0	0	28.35	22.1	0	0	34.6	16.55	0	0	14429500	12317500	0	0	12045500	2623800	0	0
919	XP_021716097.1 signal recognition particle subunit SRP68-like [Chenopodium quinoa]	67.673	34.437		2.5	2.5	0	0	4.5	0	0	0	6.15	6.55	0	0	10.9	0	0	0	4354400	3160600	0	0	4202550	0	0	0
920	XP_021746741.1 NADH dehydrogenase [ubiquinone] flavoprotein 1, mitochondrial [Chenopodium quinoa]; XP_021744645.1 NADH dehydrogenase [ubiquinone] flavoprotein 1, mitochondrial [Chenopodium quinoa]	54.441	34.293		6.5	5.5	0	0	8.5	6.5	0	0	17.6	15.35	0	0	20.7	17.6	0	0	11009950	8315800	0	0	11824500	7526350	0	0
921	XP_021741066.1 eukaryotic translation initiation factor 3 subunit E-like [Chenopodium quinoa]; XP_021724199.1 eukaryotic translation initiation factor 3 subunit E-like [Chenopodium quinoa]	51.281	34.217		5.5	5	0	2.5	7	4	0	0	17.95	16.7	0	8.25	23.25	13.85	0	0	4658700	3459850	0	3017950	3201850	5143150	0	0
922	XP_021730369.1 probable prefoldin subunit 3 [Chenopodium quinoa]	21.433	34.081		0	3	0	0	3	3	0	0	0	33	0	0	33	33	0	0	0	3534150	0	0	2616100	3403300	0	0
923	XP_021770928.1 pyruvate dehydrogenase E1 component subunit alpha-3, chloroplastic-like [Chenopodium quinoa]; XP_021730560.1 pyruvate dehydrogenase E1 component subunit alpha-3, chloroplastic-like [Chenopodium quinoa]	47.822	33.997		0	0	0	0	2.5	2.5	0	2	0	0	0	0	7.8	7.8	0	4.8	0	0	0	0	7811850	6778900	0	5183200
924	XP_021731214.1 60S ribosomal protein L10-like [Chenopodium quinoa]	25.964	33.713		0	0	0	0	5	0	0	0	0	0	0	0	25.8	0	0	0	0	0	0	0	3845300	0	0	0
925	XP_021721348.1 uncharacterized protein LOC110688897 [Chenopodium quinoa]	23.172	33.628	UNCHARACTERIZED	3.5	4.5	0	2.5	5	3.5	0	3	24.75	28.75	0	18.7	29.9	25	0	20.35	10366700	12854500	0	9593200	29891500	12212500	0	10809250
926	XP_021756411.1 nucleoside diphosphate kinase 1 [Chenopodium quinoa]; XP_021756410.1 nucleoside diphosphate kinase 1 [Chenopodium quinoa]	16.304	33.581		0	7	0	0	6	7.5	0	0	0	65.5	0	0	50	68.2	0	0	0	76792000	0	0	60826500	184095000	0	0
927	XP_021772297.1 60S ribosomal protein L38 [Chenopodium quinoa]; XP_021734344.1 60S ribosomal protein L38 [Chenopodium quinoa]; XP_021774894.1 60S ribosomal protein L38-like isoform X3 [Chenopodium quinoa]	8.0385	33.403		3	3	0	3	3	2.5	0	2.5	44.9	44.9	0	44.9	44.9	36.2	0	36.2	28943500	38515000	0	26342500	32034000	16659000	0	18775500
928	XP_021753718.1 60S ribosomal protein L11-1 [Chenopodium quinoa]; XP_021732924.1 60S ribosomal protein L11-1 [Chenopodium quinoa]	20.799	33.224		6	4.5	2	4	5	3	0	4.5	45.6	35.45	16.5	29.7	34.1	24.75	0	28.05	78687000	86118000	53644000	13607500	98694000	40147500	0	13821500
929	XP_021763715.1 UDP-sulfoquinovose synthase, chloroplastic [Chenopodium quinoa]; XP_021763714.1 UDP-sulfoquinovose synthase, chloroplastic [Chenopodium quinoa]; XP_021738993.1 UDP-sulfoquinovose synthase, chloroplastic-like [Chenopodium quinoa]	53.753	33.119		4.5	4	0	0	6.5	4.5	0	0	13.25	11.8	0	0	19.5	13.9	0	0	4601800	5291150	0	0	7974900	5975900	0	0
930	XP_021732397.1 17.4 kDa class I heat shock protein-like [Chenopodium quinoa]	18.477	33.063		0	0	0	0	0	7	0	6.5	0	0	0	0	0	55.8	0	53.65	0	0	0	0	0	14657500	0	18465500
931	XP_021719555.1 nuclear-pore anchor-like [Chenopodium quinoa]	239.25	33.059		0	0	2.5	0	0	0	0	0	0	0	1.65	0	0	0	0	0	0	0	15326500	0	0	0	0	0
932	XP_021749254.1 peamaclein-like [Chenopodium quinoa]	10.287	32.998		2	0	3.5	2.5	3	3.5	0	0	36.6	0	37.6	19.35	37.6	37.6	0	0	3796300	0	17088500	7212050	5815250	5005350	0	0
933	XP_021762194.1 non-specific lipid-transfer protein-like 1 [Chenopodium quinoa]; XP_021726293.1 non-specific lipid-transfer protein-like 1 [Chenopodium quinoa]; XP_021719548.1 non-specific lipid-transfer protein-like 1 [Chenopodium quinoa]	13.844	32.89		0	0	0	2	0	0	0	3	0	0	0	17.6	0	0	0	27.2	0	0	0	18539000	0	0	0	21448000
934	XP_021740253.1 40S ribosomal protein S6 [Chenopodium quinoa]	28.616	32.855		7	5.5	0	3.5	4	0	0	0	33.2	29.2	0	18.4	24	0	0	0	25563000	24308500	0	26365000	26681500	0	0	0
935	XP_021755694.1 uncharacterized protein LOC110720913 [Chenopodium quinoa]	11.772	32.643	UNCHARACTERIZED	0	0	0	2.5	0	0	0	3	0	0	0	41.9	0	0	0	50.5	0	0	0	33599000	0	0	0	37809000
936	XP_021734678.1 eukaryotic translation initiation factor 5-like [Chenopodium quinoa]; XP_021734677.1 eukaryotic translation initiation factor 5-like [Chenopodium quinoa]	48.563	32.63		5.5	5	0	0	6	3.5	0	0	22.35	20.15	0	0	23.1	15.2	0	0	2386500	2432700	0	0	2583250	2511300	0	0
937	XP_021772598.1 probable glucan 1,3-alpha-glucosidase [Chenopodium quinoa]; XP_021734624.1 probable glucan 1,3-alpha-glucosidase [Chenopodium quinoa]	108.53	32.469		4	4	0	0	5.5	2	0	0	6.5	7.45	0	0	11.85	4.1	0	0	1837150	2761700	0	0	3352300	2640600	0	0
938	XP_021766189.1 40S ribosomal protein S19-1-like [Chenopodium quinoa]	15.876	32.425		8	7	4.5	8	7.5	6.5	3.5	7.5	48.3	43.4	31.85	48.3	45.85	40.25	25.9	45.5	79430000	83483000	56368000	110550000	98039500	40905000	52993000	69778000
939	XP_021759953.1 nascent polypeptide-associated complex subunit beta-like [Chenopodium quinoa]	17.675	32.407		0	0	0	10	10.5	9.5	0	10	0	0	0	48.1	48.1	48.1	0	48.1	0	0	0	62292500	6941900	17559000	0	44118000
940	XP_021767158.1 reticulon-like protein B4 [Chenopodium quinoa]	33.192	32.347		0	0	0	0	3.5	0	0	0	0	0	0	0	17.7	0	0	0	0	0	0	0	5967650	0	0	0
941	XP_021744150.1 prefoldin subunit 1-like [Chenopodium quinoa]; XP_021715860.1 prefoldin subunit 1-like [Chenopodium quinoa]	14.788	32.175		0	0	0	6.5	3.5	4.5	0	6.5	0	0	0	48.8	29.85	30.25	0	44.95	0	0	0	39221500	5099700	18547500	0	43379500
942	XP_021747973.1 serine/threonine-protein phosphatase PP2A-2 catalytic subunit [Chenopodium quinoa]; XP_021747217.1 serine/threonine-protein phosphatase PP2A-2 catalytic subunit [Chenopodium quinoa]	34.962	32.169		4.5	3	0	0	2.5	0	0	0	21.85	14.2	0	0	13.05	0	0	0	4138800	3557400	0	0	2905100	0	0	0
943	XP_021725612.1 14-3-3-like protein D [Chenopodium quinoa]; XP_021721200.1 14-3-3-like protein D [Chenopodium quinoa]	37.134	32.166		8.5	8	0	0	9.5	7.5	0	0	22.65	21.15	0	0	26.45	22.05	0	0	9205500	12535500	0	0	9958450	11604000	0	0
944	XP_021714193.1 gibberellin-regulated protein 14-like [Chenopodium quinoa]; XP_021752605.1 gibberellin-regulated protein 14-like [Chenopodium quinoa]	28.586	32.073		0	0	0	2.5	0	0	0	2.5	0	0	0	7.7	0	0	0	7.7	0	0	0	21582000	0	0	0	14622000
945	XP_021775200.1 protein SLOW GREEN 1, chloroplastic-like [Chenopodium quinoa]; XP_021775547.1 protein SLOW GREEN 1, chloroplastic-like [Chenopodium quinoa]	41.129	31.872		4	3	0	3	3	2.5	0	3	14.8	11.7	0	11.7	11.7	10.2	0	11.7	6958000	9681150	0	7709800	9605600	15066500	0	9652200
946	XP_021717239.1 methylmalonate-semialdehyde dehydrogenase [acylating], mitochondrial-like [Chenopodium quinoa]	57.181	31.86		5.5	3.5	0	0	4.5	2	0	0	17.55	10.25	0	0	11.8	6.6	0	0	11733800	7497300	0	0	11625500	4222400	0	0
947	YP_009380170.1 ribosomal protein L22 (chloroplast) [Chenopodium quinoa];YP_009380254.1 ribosomal protein L22 (chloroplast) [Chenopodium album]	22.409	31.814		6	4	0	0	6	0	0	0	33.2	22.55	0	0	33.2	0	0	0	6539750	6886950	0	0	8241800	0	0	0
948	XP_021776171.1 60S ribosomal protein L8-1 [Chenopodium quinoa]; XP_021717151.1 60S ribosomal protein L8-1 [Chenopodium quinoa]	28.254	31.754		7.5	7.5	2	4	7	6.5	3	4.5	39.45	39.45	9.6	19.2	35.8	32.3	16.5	19.85	51730000	52329500	21220500	18472500	71355000	17654500	26795500	18570000
949	XP_021759029.1 trigger factor-like protein TIG, Chloroplastic [Chenopodium quinoa]	61.617	31.731		8.5	8.5	0	0	6.5	7.5	0	0	22.5	22.5	0	0	17.3	19.2	0	0	42517000	51139000	0	0	36905500	59312000	0	0
950	XP_021745013.1 signal recognition particle subunit SRP72-like [Chenopodium quinoa]; XP_021745014.1 signal recognition particle subunit SRP72-like [Chenopodium quinoa]; XP_021740775.1 signal recognition particle subunit SRP72-like [Chenopodium quinoa]	73.862	31.691		6	5	0	0	8	3.5	0	0	12	8.95	0	0	16	6.5	0	0	4936250	3431950	0	0	4262950	2158000	0	0
951	XP_021773720.1 30S ribosomal protein S20, chloroplastic-like [Chenopodium quinoa]; XP_021719284.1 30S ribosomal protein S20, chloroplastic [Chenopodium quinoa]	19.976	31.689		3	3	0	5	4	2.5	0	4	27.9	27.9	0	29	28.4	22.95	0	28.4	15926500	13418000	0	60430000	17342000	3166000	0	35073000
952	XP_021720407.1 17.4 kDa class III heat shock protein-like [Chenopodium quinoa]; XP_021720406.1 17.4 kDa class III heat shock protein-like [Chenopodium quinoa]	16.742	31.68		4	4.5	0	4.5	4.5	4.5	0	4.5	35.45	36.45	0	39.75	36.1	36.1	0	39.75	14849500	13551000	0	23148500	15851000	17360500	0	11987000
953	XP_021776037.1 sucrose-phosphatase 2-like [Chenopodium quinoa]; XP_021721315.1 probable sucrose-phosphatase 2 [Chenopodium quinoa]	48.46	31.619		7	6.5	0	0	5.5	5.5	0	0	24.95	23.3	0	0	21.65	19.55	0	0	7183250	6694450	0	0	6460800	6261150	0	0
954	XP_021735077.1 upstream activation factor subunit UAF30-like [Chenopodium quinoa]; XP_021714406.1 upstream activation factor subunit UAF30-like [Chenopodium quinoa]	14.94	31.534		0	2.5	0	1	3	0	0	1	0	26.6	0	10.8	30.2	0	0	10.8	0	2859550	0	5563300	5573700	0	0	25261000
955	XP_021727030.1 carbonic anhydrase 2-like isoform X2 [Chenopodium quinoa]; XP_021727029.1 carbonic anhydrase 2-like isoform X1 [Chenopodium quinoa]; XP_021727028.1 carbonic anhydrase 2-like isoform X1 [Chenopodium quinoa]	29.247	31.499		3.5	0	0	0	4	0	0	0	15.1	0	0	0	19.45	0	0	0	3463300	0	0	0	3395200	0	0	0
956	XP_021753283.1 aminoacylase-1-like isoform X3 [Chenopodium quinoa]; XP_021753282.1 aminoacylase-1-like isoform X2 [Chenopodium quinoa]; XP_021753281.1 aminoacylase-1-like isoform X1 [Chenopodium quinoa]	46.716	31.384		4.5	4	0	0	4.5	4.5	0	0	17.6	16.3	0	0	18.7	17.95	0	0	4075800	4900900	0	0	3179950	4711650	0	0
957	XP_021750564.1 succinate--CoA ligase [ADP-forming] subunit alpha-2, mitochondrial-like [Chenopodium quinoa]; XP_021735437.1 succinate--CoA ligase [ADP-forming] subunit alpha-2, mitochondrial-like [Chenopodium quinoa]	35.212	31.337		6	6	0	0	6	6	0	2	30.1	30.1	0	0	30.1	30.1	0	12.2	8956100	6809650	0	0	6662850	3938900	0	3646200
958	XP_021766528.1 40S ribosomal protein S14-2 [Chenopodium quinoa]; XP_021765192.1 40S ribosomal protein S14-2 [Chenopodium quinoa]	16.25	31.198		6	6	0	4	5.5	6.5	2.5	3.5	62.7	62.7	0	37.3	44.35	63	19.65	30.35	75950000	81769000	0	35486500	111660000	39114500	20573000	34420500
959	XP_021773041.1 superoxide dismutase [Cu-Zn] [Chenopodium quinoa]; XP_021773040.1 superoxide dismutase [Cu-Zn] [Chenopodium quinoa]; XP_021773039.1 superoxide dismutase [Cu-Zn] [Chenopodium quinoa]	15.262	31.152		2	0	0	4	3	4	2.5	4	13.2	0	0	45.4	21.7	45.4	35.5	45.4	5279550	0	0	148914000	26160000	38004500	51525500	193825000
960	XP_021718911.1 glutaredoxin-like [Chenopodium quinoa]	13.737	31.095		3	2.5	0	3	3	3	0	3.5	43.8	31.65	0	28.1	43.8	43.8	0	40.2	21477000	15921000	0	25688000	23381000	22091500	0	48962500
961	XP_021718729.1 serpin-ZX-like [Chenopodium quinoa]; XP_021726663.1 serpin-ZX-like [Chenopodium quinoa]	42.546	30.962		0	0	0	1.5	4	5.5	0	2	0	0	0	4.65	13.25	19.95	0	5.7	0	0	0	12893900	6065200	8696000	0	7850950
962	XP_021760482.1 uncharacterized protein LOC110725301 [Chenopodium quinoa]; XP_021748438.1 uncharacterized protein LOC110714249 [Chenopodium quinoa]	27.191	30.925	UNCHARACTERIZED	2	2	0	2	2	2	0	2	13.4	13.4	0	13.4	13.4	13.4	0	13.4	6014250	4056050	0	2135950	5320900	12893500	0	3607600
963	XP_021758204.1 40S ribosomal protein S26-1-like [Chenopodium quinoa]; XP_021766593.1 40S ribosomal protein S26-1-like [Chenopodium quinoa]; XP_021723209.1 40S ribosomal protein S26-1-like [Chenopodium quinoa]	14.553	30.883		4	4	2	3	5	4.5	1	0	35.7	35.7	18.6	24	44.2	39.95	11.6	0	52078000	45927500	170845000	106476000	44433500	14697500	57707500	0
964	XP_021714549.1 soluble inorganic pyrophosphatase-like [Chenopodium quinoa]; XP_021714550.1 soluble inorganic pyrophosphatase-like [Chenopodium quinoa]	24.302	30.685		4	4	0	1.5	3	2.5	0	2	33.8	33.8	0	11.1	25.9	19.9	0	13.9	17344500	18349000	0	9753400	15025500	12101000	0	7291800
965	XP_021736697.1 SNF1-related protein kinase regulatory subunit gamma-like PV42a [Chenopodium quinoa]	41.695	30.542		10	8	0	0	10.5	8.5	1	0	36.85	29.8	0	0	38.45	30.75	4.5	0	9947200	8452850	0	0	18929000	6107550	20132500	0
966	XP_021741465.1 probable lactoylglutathione lyase, chloroplastic [Chenopodium quinoa]; XP_021723592.1 probable lactoylglutathione lyase, chloroplastic [Chenopodium quinoa]	39.69	30.422		3.5	5	0	0	4.5	5	0	0	12.45	17.9	0	0	16.1	17.9	0	0	2495200	2823400	0	0	3792600	6061200	0	0
967	XP_021755203.1 60S ribosomal protein L7a-2 [Chenopodium quinoa]; XP_021756434.1 60S ribosomal protein L7a-2-like isoform X2 [Chenopodium quinoa]; XP_021756433.1 60S ribosomal protein L7a-2-like isoform X1 [Chenopodium quinoa]	29.089	30.421		6.5	8	3.5	0	7.5	6	3.5	0	22.55	27.6	14.05	0	25.85	21.55	14.05	0	56097000	58806000	131463500	0	55925500	10669900	67662500	0
968	XP_021762288.1 mitochondrial outer membrane protein porin of 34 kDa-like [Chenopodium quinoa]	29.343	30.305		6.5	6.5	0	4.5	7	3	0	6.5	38.75	34.95	0	27.35	44.2	19.95	0	40.75	27703000	18022500	0	9863200	14037000	5253550	0	22920000
969	XP_021740796.1 LOW QUALITY PROTEIN: enhancer of mRNA-decapping protein 4-like [Chenopodium quinoa]	147.36	30.292		6	0	0	0	5	0	0	0	6.1	0	0	0	5.6	0	0	0	3385100	0	0	0	2410600	0	0	0
970	XP_021729852.1 serine carboxypeptidase-like 51 [Chenopodium quinoa]; XP_021732907.1 serine carboxypeptidase-like 51 [Chenopodium quinoa]	51.439	30.272		0	0	0	0	0	2	0	0	0	0	0	0	0	7.9	0	0	0	0	0	0	0	2581600	0	0
971	XP_021761899.1 coatomer subunit beta-1-like [Chenopodium quinoa]; XP_021720335.1 coatomer subunit beta-1 [Chenopodium quinoa]	106.06	30.163		6	4.5	0	0	8.5	5.5	0	0	8.75	6.05	0	0	12.2	7.4	0	0	4195850	2150900	0	0	5451350	2629400	0	0
972	XP_021752244.1 NADH dehydrogenase [ubiquinone] iron-sulfur protein 5-B-like [Chenopodium quinoa]; XP_021721727.1 NADH dehydrogenase [ubiquinone] iron-sulfur protein 5-B-like [Chenopodium quinoa]	9.7688	30.094		0	0	0	2	2	0	0	0	0	0	0	32.9	32.9	0	0	0	0	0	0	19190500	3365750	0	0	0
973	XP_021772066.1 3-oxo-Delta(4,5)-steroid 5-beta-reductase-like [Chenopodium quinoa]; XP_021728979.1 3-oxo-Delta(4,5)-steroid 5-beta-reductase-like [Chenopodium quinoa]	44.733	30.067		5.5	4	0	0	7	5	0	0	21.45	13.3	0	0	25.6	20.3	0	0	5387200	5176400	0	0	4739850	6659750	0	0
974	XP_021732407.1 ER membrane protein complex subunit 8/9 homolog [Chenopodium quinoa]; XP_021732406.1 ER membrane protein complex subunit 8/9 homolog [Chenopodium quinoa]; XP_021769131.1 ER membrane protein complex subunit 8/9 homolog [Chenopodium quinoa]	22.224	30.003		0	0	0	0	2.5	4	0	0	0	0	0	0	19.2	27.3	0	0	0	0	0	0	2006350	4188300	0	0
975	XP_021749810.1 acid phosphatase 1-like [Chenopodium quinoa]	30.637	29.812		0	2	0	0	0	0	0	0	0	9.4	0	0	0	0	0	0	0	5499150	0	0	0	0	0	0
976	XP_021757891.1 LOW QUALITY PROTEIN: methylthioribose-1-phosphate isomerase-like [Chenopodium quinoa]; XP_021750103.1 methylthioribose-1-phosphate isomerase-like [Chenopodium quinoa]; XP_021750206.1 methylthioribose-1-phosphate isomerase-like [Chenopodium quinoa]	39.555	29.553		0	0	0	0	0	0	0	0	0	0	0	0	0	0	0	0	0	0	0	0	0	0	0	0
977	XP_021765668.1 late embryogenesis abundant protein 18-like [Chenopodium quinoa]	14.474	29.508		4	4.5	0	5.5	4.5	5	0	4.5	45.85	51.5	0	60.55	51.5	57.9	0	49.25	8307300	10150800	0	347320000	23762550	13298500	0	88403500
978	XP_021752907.1 valine--tRNA ligase, mitochondrial 1-like [Chenopodium quinoa]; XP_021752900.1 valine--tRNA ligase, mitochondrial 1-like [Chenopodium quinoa]; XP_021727093.1 valine--tRNA ligase, mitochondrial 1-like [Chenopodium quinoa]	122.19	29.503		3.5	0	0	0	6	0	0	0	4.5	0	0	0	8.85	0	0	0	5428100	0	0	0	2308950	0	0	0
979	XP_021715310.1 glycine--tRNA ligase, mitochondrial 1-like [Chenopodium quinoa]; XP_021731861.1 glycine--tRNA ligase, mitochondrial 1-like [Chenopodium quinoa]	83.198	29.481		8.5	6.5	0	0	8	5.5	0	0	13.65	11.1	0	0	12.6	8.35	0	0	14118000	13267500	0	0	12257500	5294400	0	0
980	XP_021719160.1 RNA-binding protein squid-like [Chenopodium quinoa]	39.696	29.409		0	0	0	5.5	0	0	0	0	0	0	0	24.8	0	0	0	0	0	0	0	1698150	0	0	0	0
981	XP_021740577.1 monothiol glutaredoxin-S17-like [Chenopodium quinoa]; XP_021726441.1 monothiol glutaredoxin-S17-like [Chenopodium quinoa]	53.642	29.364		3	2	0	0	5.5	3.5	0	0	7.5	6.3	0	0	16.85	10.45	0	0	4568600	4136950	0	0	6554000	5916400	0	0
982	XP_021739390.1 uncharacterized protein LOC110705771 [Chenopodium quinoa]; XP_021736992.1 uncharacterized protein LOC110703493 [Chenopodium quinoa]; XP_021724120.1 uncharacterized protein LOC110691490 [Chenopodium quinoa]	29.512	29.289	UNCHARACTERIZED	0	0	0	0	3.5	0	0	0	0	0	0	0	19.9	0	0	0	0	0	0	0	2411200	0	0	0
983	XP_021764504.1 far upstream element-binding protein 1-like [Chenopodium quinoa]; XP_021741611.1 far upstream element-binding protein 1-like [Chenopodium quinoa]	81.114	29.261		2.5	1.5	0	6.5	4.5	0	0	6	4.85	3.3	0	13.25	7.4	0	0	11.9	4714450	5129100	0	19575000	7428350	0	0	10989500
984	XP_021756508.1 large proline-rich protein BAG6-like isoform X2 [Chenopodium quinoa]; XP_021756507.1 large proline-rich protein BAG6-like isoform X1 [Chenopodium quinoa]; XP_021737148.1 large proline-rich protein BAG6-like isoform X4 [Chenopodium quinoa]	96.18	29.216		0	0	0	3.5	5	3.5	0	0	0	0	0	5.9	9.05	6.7	0	0	0	0	0	2797400	2260450	3281550	0	0
985	XP_021765058.1 mediator of RNA polymerase II transcription subunit 36a-like [Chenopodium quinoa]; XP_021726696.1 mediator of RNA polymerase II transcription subunit 36a-like [Chenopodium quinoa]	32.371	29.186		6	3	0	0	4	0	0	0	30.7	14.55	0	0	20.9	0	0	0	11662000	7869000	0	0	10878000	0	0	0
986	XP_021753326.1 caffeoyl-CoA O-methyltransferase 5-like [Chenopodium quinoa]; XP_021714344.1 caffeoyl-CoA O-methyltransferase 5-like [Chenopodium quinoa]	29.16	29.025		4	4	0	3	4.5	4	0	2.5	25.95	25.75	0	17.1	28.85	25.95	0	14	4411150	3666750	0	4917150	4811250	3762200	0	4513200
987	XP_021748564.1 kunitz-type trypsin inhibitor alpha chain-like [Chenopodium quinoa]; XP_021748514.1 kunitz-type trypsin inhibitor alpha chain-like [Chenopodium quinoa]	23.431	29.01		0	0	0	0	2	0	0	0	0	0	0	0	16	0	0	0	0	0	0	0	7535150	0	0	0
988	XP_021732930.1 aspartate aminotransferase, mitochondrial-like [Chenopodium quinoa]	47.914	28.97		5.5	4	0	0	5	3	0	0	20.15	13.65	0	0	17.6	11.25	0	0	24129000	15185500	0	0	9600750	9100550	0	0
989	XP_021758081.1 hepatoma-derived growth factor-related protein 2-like [Chenopodium quinoa]; XP_021746427.1 hepatoma-derived growth factor-related protein 2-like [Chenopodium quinoa]	34.889	28.86		0	0	0	4	0	0	0	2.5	0	0	0	20.4	0	0	0	11.75	0	0	0	6812500	0	0	0	6923150
990	XP_021769812.1 peptidyl-prolyl cis-trans isomerase CYP19-3-like [Chenopodium quinoa]; XP_021769811.1 peptidyl-prolyl cis-trans isomerase CYP19-3-like [Chenopodium quinoa]; XP_021742166.1 peptidyl-prolyl cis-trans isomerase CYP19-3-like [Chenopodium quinoa]	18.906	28.762		4	0	0	0	5	4.5	0	0	34.1	0	0	0	41.5	37.8	0	0	7229600	0	0	0	14081000	8374850	0	0
991	XP_021750557.1 phytochrome-associated serine/threonine-protein phosphatase 1-like [Chenopodium quinoa]; XP_021735496.1 phytochrome-associated serine/threonine-protein phosphatase [Chenopodium quinoa]	34.799	28.76		5.5	3	0	0	3.5	5.5	0	0	25.75	11.9	0	0	15.2	25.4	0	0	2152600	2816450	0	0	2306350	2700200	0	0
992	XP_021720789.1 phosphoribosylamine--glycine ligase-like [Chenopodium quinoa]; XP_021715410.1 phosphoribosylamine--glycine ligase-like [Chenopodium quinoa]	58.221	28.547		0	4	0	0	5	8	0	0	0	10.8	0	0	12.5	21.1	0	0	0	4247850	0	0	4605450	8282800	0	0
993	XP_021729114.1 starch synthase 1, chloroplastic/amyloplastic-like [Chenopodium quinoa]; XP_021763917.1 starch synthase 1, chloroplastic/amyloplastic-like [Chenopodium quinoa]	78.41	28.43		4	4	0	0	4	2	0	2.5	10.1	10.85	0	0	12.65	4.45	0	4.5	7290850	5265700	0	0	7665750	5560650	0	6281150
994	XP_021766822.1 pyrophosphate--fructose 6-phosphate 1-phosphotransferase subunit beta-like [Chenopodium quinoa]	61.806	28.332		13.5	12.5	0	0	0	12.5	0	0	39.85	41.1	0	0	0	42	0	0	10493200	10834000	0	0	0	8234800	0	0
995	XP_021728234.1 uncharacterized protein LOC110695289 [Chenopodium quinoa]; XP_021728232.1 uncharacterized protein LOC110695288 isoform X1 [Chenopodium quinoa]; XP_021721376.1 uncharacterized protein LOC110688935 [Chenopodium quinoa]	22.814	28.287	UNCHARACTERIZED	4	4	0	0	4	4	0	3	36.2	36.2	0	0	36.2	36.2	0	20.5	8778700	10797600	0	0	2812800	17821500	0	1991300
996	XP_021735458.1 probable prefoldin subunit 5 [Chenopodium quinoa]; XP_021750600.1 probable prefoldin subunit 5 [Chenopodium quinoa]	16.933	28.051		0	0	0	0	1.5	4	0	0	0	0	0	0	15.6	40.1	0	0	0	0	0	0	3842850	5907600	0	0
997	XP_021757818.1 peroxisomal acyl-coenzyme A oxidase 1-like [Chenopodium quinoa]	74.862	28.019		6	5	3	0	7	4.5	0	0	15.5	11.95	6.1	0	17.15	12.5	0	0	9073850	4884950	10382300	0	7892300	4792700	0	0
998	XP_021773774.1 ubiquitin-conjugating enzyme E2 35 [Chenopodium quinoa]; XP_021719229.1 ubiquitin-conjugating enzyme E2 35 [Chenopodium quinoa]	17.207	27.957		2.5	0	0	0	2.5	0	0	3	26.15	0	0	0	26.15	0	0	35.9	3921850	0	0	0	4547650	0	0	3966450
999	XP_021715413.1 eukaryotic translation initiation factor 3 subunit G-like [Chenopodium quinoa]; XP_021720787.1 eukaryotic translation initiation factor 3 subunit G-like [Chenopodium quinoa]	31.504	27.891		3.5	2.5	0	5	3.5	4	0	5	11.35	7.8	0	18.4	11.7	15.6	0	18.4	11171550	10478150	0	21454500	11817500	8142500	0	18737500
1000	XP_021720918.1 histone H2A-like [Chenopodium quinoa]; XP_021716203.1 histone H2A-like [Chenopodium quinoa]; XP_021772899.1 histone H2A.1-like [Chenopodium quinoa]; XP_021742547.1 probable histone H2A.2 [Chenopodium quinoa]	15.91	27.797		0	0	0	0	3	0	0	0	0	0	0	0	25.7	0	0	0	0	0	0	0	32850500	0	0	0
1001	XP_021758186.1 adenine nucleotide transporter BT1, chloroplastic/mitochondrial-like [Chenopodium quinoa]; XP_021737959.1 adenine nucleotide transporter BT1, chloroplastic/mitochondrial-like [Chenopodium quinoa]	43.048	27.776		0	0	2.5	0	0	0	2	0	0	0	6.8	0	0	0	5.3	0	0	0	13556500	0	0	0	12522500	0
1002	XP_021734434.1 probable UDP-arabinopyranose mutase 5 isoform X1 [Chenopodium quinoa]; XP_021734435.1 probable UDP-arabinopyranose mutase 5 isoform X2 [Chenopodium quinoa]	39.34	27.773		5	4	0	0	5.5	5.5	0	0	23.6	17.35	0	0	27	26.45	0	0	4982250	5112700	0	0	5089250	10548850	0	0
1003	XP_021759854.1 LOW QUALITY PROTEIN: ferredoxin--NADP reductase, chloroplastic-like [Chenopodium quinoa]	41.153	27.773		0	0	0	0	0	3	0	0	0	0	0	0	0	11.6	0	0	0	0	0	0	0	10863000	0	0
1004	XP_021757801.1 eukaryotic translation initiation factor 3 subunit J-A-like [Chenopodium quinoa]; XP_021767972.1 eukaryotic translation initiation factor 3 subunit J-A-like [Chenopodium quinoa]	24.586	27.743		0	0	0	3	0	0	0	3	0	0	0	16.1	0	0	0	16.1	0	0	0	12042000	0	0	0	9598500
1005	XP_021744069.1 choline monooxygenase, chloroplastic [Chenopodium quinoa]	48.469	27.671		10	9.5	0	0	11.5	8.5	0	0	33.7	31.4	0	0	39.15	34.15	0	0	86363000	85023500	0	0	58921000	45141500	0	0
1006	XP_021747108.1 WD-40 repeat-containing protein MSI4-like [Chenopodium quinoa]	50.772	27.669		5.5	6	0	0	8.5	7	0	0	22.5	23.25	0	0	36.65	30.05	0	0	10608500	12992000	0	0	13536000	11932000	0	0
1007	XP_021720673.1 peptidyl-prolyl cis-trans isomerase CYP20-1-like [Chenopodium quinoa]; XP_021715532.1 peptidyl-prolyl cis-trans isomerase CYP20-1-like [Chenopodium quinoa]	22.586	27.627		6	5	0	3.5	6	6	0	5	36.8	27.15	0	19.95	36.3	33.7	0	27.4	7050600	8925700	0	9586350	12231500	5295800	0	8864500
1008	XP_021736817.1 coatomer subunit beta-1-like isoform X2 [Chenopodium quinoa]; XP_021736816.1 coatomer subunit beta-1-like isoform X1 [Chenopodium quinoa]; XP_021731962.1 coatomer subunit beta-1 [Chenopodium quinoa]	103.72	27.495		10	6.5	0	0	11.5	5.5	0	2.5	13.95	8.25	0	0	14.65	7.45	0	3	11176000	9902900	0	0	15059000	10167700	0	13769000
1009	XP_021755700.1 aspartate carbamoyltransferase 1, chloroplastic-like [Chenopodium quinoa]	44.992	27.417		4.5	4.5	0	0	6.5	4.5	0	0	18	18	0	0	21.45	14.3	0	0	7580200	8190650	0	0	11028500	6005850	0	0
1010	XP_021728703.1 fructose-bisphosphate aldolase 3, chloroplastic-like [Chenopodium quinoa]	43.043	27.387		0	11	0	0	10	0	0	0	0	40.5	0	0	38.1	0	0	0	0	2010650	0	0	1953250	0	0	0
1011	XP_021747116.1 GTP-binding protein YPTM2-like [Chenopodium quinoa]; XP_021751153.1 ras-related protein RIC1-like [Chenopodium quinoa]	22.394	27.38		4.5	5	0	0	6.5	3	0	0	29.2	31.9	0	0	40.8	24	0	0	10075250	10059850	0	0	13987000	7868600	0	0
1012	XP_021732528.1 multiple inositol polyphosphate phosphatase 1-like isoform X1 [Chenopodium quinoa]; XP_021732529.1 multiple inositol polyphosphate phosphatase 1-like isoform X2 [Chenopodium quinoa]	63.596	27.338		0	0	0	0	2	0	0	0	0	0	0	0	4.7	0	0	0	0	0	0	0	2635250	0	0	0
1013	XP_021761594.1 ribulose-phosphate 3-epimerase, chloroplastic [Chenopodium quinoa]; XP_021733873.1 ribulose-phosphate 3-epimerase, chloroplastic-like [Chenopodium quinoa]	30.427	27.206		0	3	0	0	2	0	0	0	0	19.4	0	0	12.3	0	0	0	0	5769300	0	0	4435450	0	0	0
1014	XP_021776416.1 profilin-3-like [Chenopodium quinoa]; XP_021739098.1 profilin-4 [Chenopodium quinoa]	14.19	27.134		3	3	0	3	3	3	0	3	42.9	42.9	0	42.9	42.9	42.9	0	42.9	20525500	20000500	0	42319500	24912000	48898500	0	37165000
1015	XP_021715208.1 5-methyltetrahydropteroyltriglutamate--homocysteine methyltransferase [Chenopodium quinoa]	85.411	27.085		31.5	31	0	0	28.5	32	0	0	52.5	51.8	0	0	49.1	53	0	0	22142000	34887500	0	0	31896000	78249000	0	0
1016	XP_021756924.1 14-3-3-like protein GF14 iota [Chenopodium quinoa]; XP_021718401.1 14-3-3-like protein GF14 iota [Chenopodium quinoa]	29.291	27.014		0	0	0	0	3.5	0	0	0	0	0	0	0	18.4	0	0	0	0	0	0	0	2796950	0	0	0
1017	XP_021715143.1 caffeic acid 3-O-methyltransferase-like [Chenopodium quinoa]	41.174	27.008		5	0	0	0	7	4	0	0	22.6	0	0	0	31.85	16.15	0	0	4913450	0	0	0	3917850	3570950	0	0
1018	XP_021771937.1 serine/arginine-rich SC35-like splicing factor SCL33 isoform X2 [Chenopodium quinoa]; XP_021728821.1 serine/arginine-rich SC35-like splicing factor SCL33 isoform X2 [Chenopodium quinoa]	28.979	26.894		0	0	0	5	2.5	0	0	5	0	0	0	23.4	12.7	0	0	23.4	0	0	0	21651500	4201100	0	0	9869550
1019	XP_021772854.1 dormancy-associated protein homolog 3-like isoform X4 [Chenopodium quinoa]; XP_021772849.1 dormancy-associated protein homolog 3-like isoform X4 [Chenopodium quinoa]	13.007	26.884		0	0	0	0	0	0	0	2	0	0	0	0	0	0	0	27.6	0	0	0	0	0	0	0	8545400
1020	XP_021720583.1 putative phosphatidylglycerol/phosphatidylinositol transfer protein DDB_G0282179 [Chenopodium quinoa]	16.366	26.882		0	0	0	0	4.5	5	0	0	0	0	0	0	29.9	35.5	0	0	0	0	0	0	12613500	14861500	0	0
1021	XP_021753484.1 NADH dehydrogenase [ubiquinone] 1 beta subcomplex subunit 9-like [Chenopodium quinoa]; XP_021738730.1 NADH dehydrogenase [ubiquinone] 1 beta subcomplex subunit 9-like [Chenopodium quinoa]	13.928	26.869		0	0	0	3.5	5	0	0	3.5	0	0	0	33.05	48.3	0	0	34.75	0	0	0	8553100	7312300	0	0	7905250
1022	XP_021760831.1 histidine--tRNA ligase, cytoplasmic-like [Chenopodium quinoa]; XP_021775286.1 histidine--tRNA ligase, cytoplasmic-like [Chenopodium quinoa]	97.151	26.816		6	0	0	0	5.5	0	0	0	9.7	0	0	0	9.25	0	0	0	2651900	0	0	0	1729500	0	0	0
1023	XP_021772001.1 histidinol dehydrogenase, chloroplastic-like isoform X2 [Chenopodium quinoa]; XP_021728915.1 histidinol dehydrogenase, chloroplastic-like isoform X2 [Chenopodium quinoa]	48.162	26.801		2.5	0	0	0	3.5	3	0	0	8.5	0	0	0	11.75	9.95	0	0	4965400	0	0	0	3431950	4563450	0	0
1024	XP_021769104.1 17.8 kDa class I heat shock protein-like [Chenopodium quinoa]	27.912	26.752		4	3.5	0	6	0	6	0	6	15.8	15.8	0	24.9	0	24.9	0	24.9	4246450	4465250	0	10765500	0	4371100	0	6801950
1025	XP_021757355.1 phosphoglycerate kinase 3, cytosolic [Chenopodium quinoa]	42.456	26.653		21	21	0	14.5	22	23	0	16	69.3	70.55	0	52.25	72.45	75.6	0	56.35	89093500	132235000	0	67631500	199210000	199215000	0	105783500
1026	XP_021732778.1 serine/threonine protein phosphatase 2A 55 kDa regulatory subunit B beta isoform-like isoform X2 [Chenopodium quinoa]; XP_021732777.1 serine/threonine protein phosphatase 2A 55 kDa regulatory subunit B beta isoform-like isoform X1 [Chenopodium quinoa]	57.5	26.588		0	0	0	0	2	0	0	0	0	0	0	0	4.2	0	0	0	0	0	0	0	2275400	0	0	0
1027	XP_021731035.1 DNA-directed RNA polymerases II, IV and V subunit 3-like [Chenopodium quinoa]	35.469	26.536		3	3	0	2	5	4.5	0	3	12.9	15.25	0	10.1	28.75	23.9	0	13.35	3411100	3564200	0	3780400	4269000	4658000	0	5743150
1028	XP_021735190.1 ubiquitin-conjugating enzyme E2 variant 1D-like [Chenopodium quinoa]; XP_021724506.1 ubiquitin-conjugating enzyme E2 variant 1D-like isoform X2 [Chenopodium quinoa]; XP_021724505.1 ubiquitin-conjugating enzyme E2 variant 1C-like isoform X1 [Chenopodium quinoa]	16.685	26.471		3.5	0	0	4	4	0	0	4.5	28.45	0	0	33.6	35.6	0	0	27.05	7682050	0	0	9302700	10518000	0	0	8823150
1029	XP_021718039.1 gamma carbonic anhydrase 1, mitochondrial-like [Chenopodium quinoa]; XP_021714547.1 gamma carbonic anhydrase 1, mitochondrial-like [Chenopodium quinoa]	29.801	26.421		3.5	0	0	0	6.5	2.5	0	3.5	18.4	0	0	0	29.05	15.25	0	17.1	9515950	0	0	0	9375500	5741350	0	8454900
1030	XP_021760779.1 methyl-CpG-binding domain-containing protein 11-like [Chenopodium quinoa]; XP_021760780.1 methyl-CpG-binding domain-containing protein 11-like [Chenopodium quinoa]	44.429	26.332		0	0	0	15	11	12	0	11.5	0	0	0	47	37.85	39.05	0	36.85	0	0	0	16995500	4635000	8606000	0	13650500
1031	XP_021716804.1 enoyl-[acyl-carrier-protein] reductase, mitochondrial-like [Chenopodium quinoa]	40.973	26.298		0	0	0	0	2	4	0	0	0	0	0	0	10.4	22.45	0	0	0	0	0	0	1036855	4633600	0	0
1032	XP_021776485.1 succinate dehydrogenase [ubiquinone] iron-sulfur subunit 2, mitochondrial-like [Chenopodium quinoa]; XP_021745959.1 succinate dehydrogenase [ubiquinone] iron-sulfur subunit 2, mitochondrial-like [Chenopodium quinoa]	30.998	26.247		3	0	0	0	3	2.5	0	0	11.3	0	0	0	11.3	10	0	0	3598450	0	0	0	4449000	1972750	0	0
1033	XP_021745172.1 cytochrome b-c1 complex subunit 6-like [Chenopodium quinoa]; XP_021717737.1 cytochrome b-c1 complex subunit 6-like [Chenopodium quinoa]	8.1634	26.24		3	3	2	4	4	4.5	1	4	55.7	55.7	40	68.6	68.6	68.6	21.4	68.6	19472500	16926500	48114500	50973500	23289500	47573000	45758000	20531500
1034	XP_021751184.1 glutaredoxin-C4-like [Chenopodium quinoa]	15.153	26.142		0	2	0	3.5	3	4	0	4	0	32.4	0	45.6	41.2	50	0	50	0	10771800	0	28628500	11212500	8060750	0	19173000
1035	XP_021718938.1 1-deoxy-D-xylulose 5-phosphate reductoisomerase, chloroplastic-like [Chenopodium quinoa]	51.483	26.072		4.5	6	0	0	5	5	0	0	13.15	18.2	0	0	13.1	14.4	0	0	6086250	5821250	0	0	6064250	4443650	0	0
1036	XP_021721599.1 DEAD-box ATP-dependent RNA helicase 37-like [Chenopodium quinoa]; XP_021738321.1 DEAD-box ATP-dependent RNA helicase 37-like [Chenopodium quinoa]; XP_021738320.1 DEAD-box ATP-dependent RNA helicase 37-like [Chenopodium quinoa]	66.659	26.04		5	5	0	0	6	0	0	0	9.8	10.25	0	0	12.2	0	0	0	7935750	5191150	0	0	6292750	0	0	0
1037	XP_021738605.1 cyclase-associated protein 1-like [Chenopodium quinoa]; XP_021731602.1 cyclase-associated protein 1-like [Chenopodium quinoa]	50.842	25.746		2.5	3	0	0	0	2.5	0	2.5	9.3	10.1	0	0	0	9.3	0	8.85	5968000	5009600	0	0	0	3637650	0	4146850
1038	XP_021757554.1 monodehydroascorbate reductase 5, mitochondrial-like [Chenopodium quinoa]; XP_021754234.1 monodehydroascorbate reductase 5, mitochondrial-like [Chenopodium quinoa]	53.882	25.656		6.5	5.5	0	0	5.5	6	0	0	17.3	15.9	0	0	15.8	15.9	0	0	3981850	4245650	0	0	4949150	7375100	0	0
1039	XP_021760823.1 uncharacterized protein At2g34160-like [Chenopodium quinoa]	14.337	25.652	UNCHARACTERIZED	3	2	0	4	4.5	4.5	0	4	41.7	33.7	0	41.65	56.1	51.1	0	36.75	14159100	11970500	0	10154450	9647350	13970500	0	15902500
1040	XP_021758806.1 histone H2A [Chenopodium quinoa]; XP_021755847.1 histone H2A [Chenopodium quinoa]	15.745	25.562		3.5	3	0	0	2.5	2.5	0	0	35.9	26.2	0	0	12.75	18.45	0	0	403115000	507915000	0	0	386395000	128795000	0	0
1041	XP_021715638.1 fasciclin-like arabinogalactan protein 17 isoform X2 [Chenopodium quinoa]; XP_021720592.1 fasciclin-like arabinogalactan protein 17 [Chenopodium quinoa]; XP_021715637.1 fasciclin-like arabinogalactan protein 17 isoform X1 [Chenopodium quinoa]	50.675	25.468		0	0	0	2.5	0	4	0	2.5	0	0	0	10.45	0	16.65	0	10	0	0	0	11134500	0	8858950	0	7516100
1042	XP_021775926.1 adenylate kinase 4 [Chenopodium quinoa]	26.647	25.44		0	0	0	6	8.5	7	0	5.5	0	0	0	31	43.4	40.1	0	28.95	0	0	0	2429200	4538350	3295350	0	2368250
1043	XP_021725763.1 glycylpeptide N-tetradecanoyltransferase 1-like [Chenopodium quinoa]	49.687	25.414		0	0	0	0	5	0	0	0	0	0	0	0	15	0	0	0	0	0	0	0	4768000	0	0	0
1044	XP_021764391.1 40S ribosomal protein S29 [Chenopodium quinoa]; XP_021764390.1 40S ribosomal protein S29 [Chenopodium quinoa]; XP_021762716.1 40S ribosomal protein S29 [Chenopodium quinoa]; XP_021762714.1 40S ribosomal protein S29 [Chenopodium quinoa]	6.4125	25.314		3	3	0	3	3	3	0	0	50	50	0	50	50	50	0	0	41885500	30074500	0	38902500	32033000	11848500	0	0
1045	XP_021765660.1 acetylornithine deacetylase-like [Chenopodium quinoa]	47.96	25.295		0	0	0	0	3.5	0	0	0	0	0	0	0	9	0	0	0	0	0	0	0	5138750	0	0	0
1046	XP_021755152.1 50S ribosomal protein L3, chloroplastic [Chenopodium quinoa]	32.747	25.283		6.5	7	0	3	6	4	0	2	29.55	31	0	11.9	28.1	18.15	0	7.25	8116250	9840250	0	5197250	9523450	3732550	0	3877150
1047	XP_021742242.1 uncharacterized protein LOC110708425 [Chenopodium quinoa]; XP_021773157.1 uncharacterized protein LOC110737095 [Chenopodium quinoa]	35.732	25.272	UNCHARACTERIZED	0	0	0	0	0	0	0	0	0	0	0	0	0	0	0	0	0	0	0	0	0	0	0	0
1048	XP_021766637.1 non-specific lipid-transfer protein-like [Chenopodium quinoa]	11.458	25.235		4	2	4	4.5	6	5	4.5	5.5	44.1	28	46.2	48.3	62.7	55.95	52.15	59.75	29786000	15562500	30004000	39085000	63127500	32387500	71243000	53343000
1049	XP_021738455.1 acetylornithine aminotransferase, mitochondrial-like [Chenopodium quinoa]; XP_021731748.1 acetylornithine aminotransferase, mitochondrial [Chenopodium quinoa]	49.953	25.222		3	2.5	0	0	3.5	3.5	0	0	10.2	8.45	0	0	12.75	12.75	0	0	5702950	7257150	0	0	5366250	7797700	0	0
1050	XP_021728340.1 succinate-semialdehyde dehydrogenase, mitochondrial-like [Chenopodium quinoa]	62.252	25.185		3	3	0	0	4	0	0	0	7.7	7.7	0	0	11.4	0	0	0	2633800	2577350	0	0	3405900	0	0	0
1051	XP_021732021.1 probable inactive nicotinamidase At3g16190 [Chenopodium quinoa]	21.172	25.029		3	2.5	1	0	3	2.5	1	0	29.4	23.2	11.9	0	29.4	23.2	11.9	0	4399700	3111250	1599700	0	2097100	3070900	3320450	0
1052	XP_021751686.1 uncharacterized protein LOC110717335 [Chenopodium quinoa]; XP_021714166.1 uncharacterized protein LOC110682206 [Chenopodium quinoa]	32.356	24.956	UNCHARACTERIZED	0	0	0	3	0	0	0	0	0	0	0	17.8	0	0	0	0	0	0	0	7113950	0	0	0	0
1053	XP_021730358.1 probable enoyl-CoA hydratase 1, peroxisomal [Chenopodium quinoa]	28.592	24.859		6.5	6.5	0	0	9.5	5	0	0	28	27.8	0	0	45.6	21.4	0	0	16808000	14051500	0	0	25168500	8603800	0	0
1054	XP_021721358.1 hsp70-binding protein 1-like [Chenopodium quinoa]	43.942	24.817		0	0	0	0	3	0	0	0	0	0	0	0	11.1	0	0	0	0	0	0	0	3763700	0	0	0
1055	XP_021775119.1 isocitrate dehydrogenase [NADP] [Chenopodium quinoa]	46.185	24.806		20.5	17.5	0	0	18.5	0	0	0	50.35	45.5	0	0	50.1	0	0	0	12289000	13043000	0	0	9420250	0	0	0
1056	XP_021714153.1 PLAT domain-containing protein 3-like [Chenopodium quinoa]	19.491	24.728		5	5	0	4.5	5.5	4.5	0	4.5	34.1	34.1	0	24.55	36.6	25.4	0	26.8	19662000	12718500	0	14018000	10715500	13394000	0	13717850
1057	XP_021771263.1 33 kDa ribonucleoprotein, chloroplastic-like [Chenopodium quinoa]; XP_021769597.1 33 kDa ribonucleoprotein, chloroplastic-like [Chenopodium quinoa]	34.556	24.585		0	2	0	0	0	4.5	0	2	0	7.6	0	0	0	22.55	0	11.9	0	2884250	0	0	0	14626500	0	3141900
1058	XP_021714574.1 low-temperature-induced cysteine proteinase-like [Chenopodium quinoa]	51.517	24.5		0	0	0	0	4	0	0	0	0	0	0	0	11.5	0	0	0	0	0	0	0	11372000	0	0	0
1059	XP_021775645.1 ADP,ATP carrier protein-like [Chenopodium quinoa]; XP_021767753.1 ADP,ATP carrier protein-like [Chenopodium quinoa]; XP_021767752.1 ADP,ATP carrier protein-like [Chenopodium quinoa]	41.795	24.451		6.5	0	0	0	7	0	0	3.5	18.9	0	0	0	21.1	0	0	11.45	3974700	0	0	0	6897900	0	0	4797100
1060	XP_021758553.1 uncharacterized protein LOC110723503 [Chenopodium quinoa]; XP_021725427.1 uncharacterized protein LOC110692697 [Chenopodium quinoa]; XP_021725426.1 uncharacterized protein LOC110692697 [Chenopodium quinoa]	25.372	24.445	UNCHARACTERIZED	0	0	0	0	4	0	0	0	0	0	0	0	26.7	0	0	0	0	0	0	0	3195100	0	0	0
1061	XP_021750165.1 coiled-coil domain-containing protein 12-like [Chenopodium quinoa]; XP_021750164.1 coiled-coil domain-containing protein 12-like [Chenopodium quinoa]	17.5	24.289		0	0	0	2	0	0	0	2.5	0	0	0	26.8	0	0	0	28.75	0	0	0	7218550	0	0	0	5873200
1062	XP_021730920.1 probable phosphoribosylformylglycinamidine synthase, chloroplastic/mitochondrial [Chenopodium quinoa]; XP_021751982.1 probable phosphoribosylformylglycinamidine synthase, chloroplastic/mitochondrial [Chenopodium quinoa]	153.69	24.255		4	3	0	0	5	3.5	0	0	4.7	3.55	0	0	6.3	4.15	0	0	3829900	4069200	0	0	5017550	5149050	0	0
1063	XP_021764835.1 uncharacterized protein LOC110729400 [Chenopodium quinoa]	16.784	24.218	UNCHARACTERIZED	0	0	0	4	2.5	3.5	0	3.5	0	0	0	30.7	18	26.7	0	28	0	0	0	69130500	12882000	21420000	0	61118500
1064	XP_021759380.1 U1 small nuclear ribonucleoprotein C-like [Chenopodium quinoa]; XP_021759379.1 U1 small nuclear ribonucleoprotein C-like [Chenopodium quinoa]	22.942	24.171		0	0	0	1	0	0	0	1	0	0	0	8.1	0	0	0	8.1	0	0	0	13209500	0	0	0	11101000
1065	XP_021765685.1 glycine cleavage system H protein, mitochondrial [Chenopodium quinoa]	17.532	24.154		0	5	0	5	3.5	5	0	5	0	54.9	0	54.9	47.25	54.9	0	54.9	0	8575900	0	24985500	7945050	34754000	0	13305500
1066	XP_021766004.1 COP9 signalosome complex subunit 4 [Chenopodium quinoa]; XP_021726550.1 COP9 signalosome complex subunit 4-like [Chenopodium quinoa]	45.06	24.135		3.5	3.5	0	0	5.5	4	0	0	11.35	11.45	0	0	18.5	12.95	0	0	5778150	5134250	0	0	5380250	6618850	0	0
1067	XP_021732896.1 heat shock 70 kDa protein 8-like [Chenopodium quinoa]	62.276	24.09		2.5	0	0	0	5	0	0	0	6.15	0	0	0	12.7	0	0	0	3441700	0	0	0	2179000	0	0	0
1068	XP_021758491.1 11-beta-hydroxysteroid dehydrogenase 1B-like [Chenopodium quinoa]	40.242	24.088		6	4.5	0	0	7.5	3.5	0	0	18.15	15	0	0	23.15	12.25	0	0	10433500	9430850	0	0	20464500	5614000	0	0
1069	XP_021740793.1 DNA damage-inducible protein 1-like [Chenopodium quinoa]; XP_021740792.1 DNA damage-inducible protein 1-like [Chenopodium quinoa]; XP_021740791.1 DNA damage-inducible protein 1-like [Chenopodium quinoa]	45.031	24.055		0	3	0	0	3.5	7	0	0	0	8.7	0	0	12.35	26.2	0	0	0	6168150	0	0	7937400	14403500	0	0
1070	XP_021763483.1 small ubiquitin-related modifier 1-like [Chenopodium quinoa]; XP_021720059.1 small ubiquitin-related modifier 1-like [Chenopodium quinoa]	11.797	24.039		0	0	0	0	3	0	0	0	0	0	0	0	25.5	0	0	0	0	0	0	0	933805	0	0	0
1071	XP_021730967.1 spermatogenesis-associated protein 20-like isoform X2 [Chenopodium quinoa]; XP_021730966.1 spermatogenesis-associated protein 20-like isoform X1 [Chenopodium quinoa]	82.084	24.026		7	8.5	0	0	9	6.5	0	0	13	15.7	0	0	17.85	11.65	0	0	6083000	8609250	0	0	9607550	6535800	0	0
1072	XP_021736828.1 heat shock 70 kDa protein 14-like [Chenopodium quinoa]	92.67	23.955		20	16.5	0	0	21.5	20.5	0	0	36	28.05	0	0	38.05	35.95	0	0	6144550	5438950	0	0	5688700	9407550	0	0
1073	XP_021756518.1 prolyl endopeptidase-like [Chenopodium quinoa]; XP_021737136.1 prolyl endopeptidase-like [Chenopodium quinoa]	90.817	23.938		0	0	0	0	3.5	0	0	0	0	0	0	0	7.3	0	0	0	0	0	0	0	1583000	0	0	0
1074	XP_021768197.1 bifunctional protein FolD 2 [Chenopodium quinoa]; XP_021765646.1 bifunctional protein FolD 2-like [Chenopodium quinoa]	31.309	23.865		8	9.5	3	2.5	9	5	0	3	36.2	41	12.15	9.55	36.2	25.95	0	13.65	11252650	7579700	13231250	4563400	10658000	3865600	0	4924900
1075	XP_021768119.1 uncharacterized protein LOC110732481 [Chenopodium quinoa]	10.561	23.686	UNCHARACTERIZED	0	0	0	2	0	0	0	0	0	0	0	33.3	0	0	0	0	0	0	0	5521850	0	0	0	0
1076	XP_021759352.1 actin-related protein 4-like [Chenopodium quinoa]; XP_021736311.1 actin-related protein 4-like [Chenopodium quinoa]	49.053	23.674		3.5	0	0	0	5.5	0	0	0	15.85	0	0	0	26.4	0	0	0	3853150	0	0	0	3672950	0	0	0
1077	XP_021756711.1 ubiquinone biosynthesis protein COQ9, mitochondrial-like [Chenopodium quinoa]	34.173	23.622		4	3	0	0	4.5	5.5	0	0	21.55	15	0	0	24.15	25.8	0	0	3358200	4314300	0	0	4196600	12953500	0	0
1078	XP_021756733.1 eukaryotic translation initiation factor 3 subunit K-like [Chenopodium quinoa]	27.327	23.566		4.5	4	0	0	4	4.5	0	0	30.75	28.7	0	0	21.8	27.45	0	0	4404600	5033600	0	0	5128300	7623200	0	0
1079	XP_021728972.1 polyadenylate-binding protein RBP47B-like [Chenopodium quinoa]	47.397	23.467		0	0	0	0	2.5	5	0	0	0	0	0	0	8.1	19.7	0	0	0	0	0	0	4123500	10693900	0	0
1080	XP_021769542.1 protein SLE1-like [Chenopodium quinoa]	12.433	23.411		0	0	0	14.5	14.5	14	0	17	0	0	0	85.95	80.7	80.7	0	85.1	0	0	0	3.04525e+09	177985000	209690000	0	2.39968e+09
1081	XP_021755846.1 thiamine thiazole synthase, chloroplastic-like [Chenopodium quinoa]	37.879	23.365		18.5	17	0	0	0	0	0	0	75.95	65.05	0	0	0	0	0	0	2063850	697960	0	0	0	0	0	0
1082	XP_021727997.1 50S ribosomal protein L27, chloroplastic [Chenopodium quinoa]; XP_021713804.1 50S ribosomal protein L27, chloroplastic-like [Chenopodium quinoa]	21.107	23.364		2	0	0	3	3	0	0	3	10.3	0	0	16	16	0	0	16	8920300	0	0	6733750	9283850	0	0	5040150
1083	XP_021737413.1 2-deoxymugineic-acid 2-dioxygenase-like [Chenopodium quinoa]	39.381	23.36		3	3	0	0	4.5	3.5	0	0	15.75	15.85	0	0	25.7	19.85	0	0	7477450	7156450	0	0	7374900	3483500	0	0
1084	XP_021764854.1 ras-related protein RABB1c-like [Chenopodium quinoa]; XP_021728652.1 ras-related protein RABB1c isoform X2 [Chenopodium quinoa]; XP_021728651.1 ras-related protein RABB1c isoform X1 [Chenopodium quinoa]	23.3	23.236		3.5	4	0	0	5	0	0	0	23.25	25.85	0	0	31.3	0	0	0	5577250	3483950	0	0	6490450	0	0	0
1085	XP_021722958.1 SNF1-related protein kinase regulatory subunit gamma-1-like [Chenopodium quinoa]; XP_021722957.1 SNF1-related protein kinase regulatory subunit gamma-1-like [Chenopodium quinoa]	47.803	23.206		6.5	5	0	0	6.5	4.5	0	0	21.15	14.9	0	0	19.7	13.85	0	0	17554500	9951100	0	0	9454650	5979650	0	0
1086	XP_021722960.1 single-stranded DNA-binding protein WHY1, chloroplastic-like [Chenopodium quinoa]; XP_021746193.1 single-stranded DNA-binding protein WHY1, chloroplastic-like [Chenopodium quinoa]	31.185	23.203		6	5.5	3.5	0	4	6.5	0	0	27	25.05	18.15	0	17.25	29.35	0	0	10917000	13246000	74815000	0	3939350	19868000	0	0
1087	XP_021770414.1 TBCC domain-containing protein 1-like [Chenopodium quinoa]; XP_021724013.1 TBCC domain-containing protein 1-like [Chenopodium quinoa]	61.617	23		0	0	0	0	4	2	0	0	0	0	0	0	15.1	8.3	0	0	0	0	0	0	2570000	3708000	0	0
1088	XP_021768070.1 peptide methionine sulfoxide reductase A1-like [Chenopodium quinoa]; XP_021765762.1 peptide methionine sulfoxide reductase A1-like [Chenopodium quinoa]	29.656	22.995		0	0	0	0	4	3	0	0	0	0	0	0	27.3	16.1	0	0	0	0	0	0	5407150	6532100	0	0
1089	XP_021727268.1 phosphoglucomutase, cytoplasmic [Chenopodium quinoa]; XP_021727267.1 phosphoglucomutase, cytoplasmic [Chenopodium quinoa]	63.579	22.834		18.5	16.5	0	0	22	16	0	0	46.15	42.55	0	0	54.15	41.25	0	0	3401550	3251150	0	0	1637050	4094050	0	0
1090	XP_021727027.1 2-methylene-furan-3-one reductase-like [Chenopodium quinoa]	41.236	22.822		4.5	4	0	0	4.5	4.5	0	0	18.25	17.9	0	0	20.35	20.45	0	0	5280600	5837650	0	0	7218100	7140050	0	0
1091	XP_021740258.1 cytochrome c oxidase subunit 6b-1-like [Chenopodium quinoa]	19.833	22.779		6	6	3	6	4.5	4	0	4.5	34.1	35.2	17	35.75	25.3	22.25	0	28.05	16373000	21381500	33193000	42043500	20633500	24251000	0	60818000
1092	XP_021761656.1 tubulin alpha-2 chain-like [Chenopodium quinoa]; XP_021733809.1 tubulin alpha-2 chain-like [Chenopodium quinoa]	49.744	22.767		7	0	0	0	8.5	7	0	0	22.05	0	0	0	24.9	17.6	0	0	3823700	0	0	0	5401800	3742450	0	0
1093	XP_021766859.1 dihydrolipoyllysine-residue succinyltransferase component of 2-oxoglutarate dehydrogenase complex 1, mitochondrial-like [Chenopodium quinoa]	51.39	22.758		6	4.5	0	3	7.5	5.5	0	3	14.9	8.3	0	5	20.6	13.95	0	6.65	9401900	5489350	0	4865700	16479000	6523500	0	6073800
1094	XP_021748086.1 protein TIC 40, chloroplastic-like [Chenopodium quinoa]; XP_021760431.1 protein TIC 40, chloroplastic-like isoform X2 [Chenopodium quinoa]; XP_021760430.1 protein TIC 40, chloroplastic-like isoform X1 [Chenopodium quinoa]	49.424	22.679		0	0	0	4.5	0	4.5	0	5	0	0	0	12.6	0	13.1	0	13.6	0	0	0	4494800	0	5406350	0	8942800
1095	XP_021720640.1 serrate RNA effector molecule-like [Chenopodium quinoa]; XP_021715578.1 serrate RNA effector molecule-like [Chenopodium quinoa]	83.7	22.634		1.5	1.5	0	0	2	0	0	0	3.25	3.25	0	0	4.2	0	0	0	1328185	1281150	0	0	668660	0	0	0
1096	XP_021730309.1 eukaryotic translation initiation factor-like [Chenopodium quinoa]; XP_021725708.1 eukaryotic translation initiation factor-like [Chenopodium quinoa]	22.801	22.591		2.5	0	0	0	3	2	0	0	17.4	0	0	0	12.4	11.9	0	0	4378700	0	0	0	7949250	7483450	0	0
1097	XP_021730387.1 desiccation-related protein PCC13-62-like [Chenopodium quinoa]; XP_021739901.1 desiccation-related protein PCC13-62-like [Chenopodium quinoa]	36.258	22.577		3	3.5	0	2	5	3	0	3.5	16.8	17.7	0	9.8	24.85	16.5	0	16.45	5565150	3630550	0	6865150	5381200	3783500	0	6204050
1098	XP_021744951.1 aspartic proteinase A1-like [Chenopodium quinoa]	54.993	22.558		11	11	0	0	11	11	0	0	31.1	31.1	0	0	31.1	31.1	0	0	12122500	9912500	0	0	17007500	17448000	0	0
1099	XP_021751394.1 60S ribosomal protein L26-1 [Chenopodium quinoa]; XP_021714459.1 60S ribosomal protein L26-1 [Chenopodium quinoa]	16.624	22.486		7.5	7	0	3.5	8	7	0	3	43.8	43.5	0	19.15	43.8	43.8	0	19.55	57086000	63886000	0	52889500	82154500	25340000	0	21631500
1100	XP_021765148.1 protein phosphatase inhibitor 2-like isoform X1 [Chenopodium quinoa]; XP_021765147.1 protein phosphatase inhibitor 2-like isoform X1 [Chenopodium quinoa]; XP_021730112.1 protein GLC8-like [Chenopodium quinoa]	19.311	22.445		0	0	0	3	0	0	0	3.5	0	0	0	20.35	0	0	0	23.8	0	0	0	9134100	0	0	0	6851200
1101	XP_021728657.1 cell division protein FtsZ homolog 2-1, chloroplastic-like [Chenopodium quinoa]	51.23	22.429		4	4	0	0	6.5	4	0	0	12.8	13.85	0	0	21.75	13.45	0	0	8142400	6751900	0	0	9025750	7458200	0	0
1102	XP_021772328.1 isopentenyl-diphosphate Delta-isomerase I [Chenopodium quinoa]; XP_021734371.1 isopentenyl-diphosphate Delta-isomerase I-like [Chenopodium quinoa]	33.787	22.407		5.5	6	2	0	6	8	0	3	21	27.5	7.55	0	25.35	31.2	0	10.25	6987550	8358450	13679300	0	8746050	10435550	0	6420450
1103	XP_021764768.1 60S acidic ribosomal protein P2A-like [Chenopodium quinoa]; XP_021728700.1 60S acidic ribosomal protein P2A-like [Chenopodium quinoa]	11.348	22.34		0	0	0	3.5	4	4	0	3	0	0	0	53.55	57.5	57.5	0	47.8	0	0	0	5062600	5265800	7468300	0	7110000
1104	XP_021716198.1 THO complex subunit 4B-like isoform X2 [Chenopodium quinoa]; XP_021716197.1 THO complex subunit 4B-like isoform X1 [Chenopodium quinoa]; XP_021720908.1 THO complex subunit 4B-like isoform X2 [Chenopodium quinoa]	26.243	22.328		0	0	0	5.5	3	0	0	5	0	0	0	27.55	21.2	0	0	32.1	0	0	0	43563000	10918500	0	0	27806000
1105	XP_021768670.1 nitrogen regulatory protein P-II homolog [Chenopodium quinoa]; XP_021769988.1 nitrogen regulatory protein P-II homolog [Chenopodium quinoa]	21.604	22.324		0	2	1	2.5	2	3.5	2	2.5	0	13.2	7.6	16	13.2	23.1	13.2	16	0	4456050	61062500	9356300	3837150	24911000	9696850	16445400
1106	XP_021758285.1 copper transport protein ATX1-like [Chenopodium quinoa]	9.9893	22.321		4	3	0	5	4.5	5	0	4.5	58.1	43.55	0	74.2	67.2	74.2	0	66.15	22354000	11997850	0	41743500	28285500	47089000	0	40119500
1107	XP_021751842.1 endo-1,3;1,4-beta-D-glucanase-like [Chenopodium quinoa]	26.151	22.156		4	2	0	0	6	6	0	0	25.8	11.7	0	0	41.7	41.7	0	0	3983750	3630600	0	0	8683100	13587500	0	0
1108	XP_021769395.1 40S ribosomal protein S11-like [Chenopodium quinoa]; XP_021739192.1 40S ribosomal protein S11-like [Chenopodium quinoa]	17.803	22.144		10	9.5	0	0	10.5	5.5	0	0	47.5	40.25	0	0	41.5	36.15	0	0	55843000	51385000	0	0	41522500	11754500	0	0
1109	XP_021772257.1 HMG-Y-related protein A-like [Chenopodium quinoa]	20.801	21.969		0	0	0	5	3	5	0	4	0	0	0	48.4	27.35	53.1	0	48.4	0	0	0	49844000	4426650	17204000	0	29066000
1110	XP_021742666.1 GTP-binding protein SAR1A [Chenopodium quinoa]; XP_021772761.1 GTP-binding protein SAR1A [Chenopodium quinoa]	21.877	21.962		4.5	4.5	0	0	6	4	0	5	35.4	35.4	0	0	41.1	33.3	0	35.7	19564500	12091000	0	0	17691000	7904300	0	5960850
1111	XP_021731358.1 temperature-induced lipocalin-1-like [Chenopodium quinoa]	21.876	21.924		6.5	7	0	3.5	6.5	7.5	2	5	42.95	45.55	0	19.4	41.9	45	13.1	27.2	18079500	23287000	0	18528500	28574000	54301500	13643000	25753500
1112	XP_021758142.1 uncharacterized protein LOC110723137 [Chenopodium quinoa]; XP_021738006.1 uncharacterized protein LOC110704518 [Chenopodium quinoa]	40.187	21.924	UNCHARACTERIZED	4.5	4.5	0	3	5.5	3.5	0	2	16.8	16.8	0	11.65	19.1	12.85	0	8.2	18015000	15792500	0	7253700	16229500	3916100	0	10125850
1113	XP_021729294.1 uncharacterized protein LOC110696308 [Chenopodium quinoa]	20.523	21.845	UNCHARACTERIZED	2	0	0	5	3	3	0	3.5	14.9	0	0	34	25.5	25.5	0	28.45	4244500	0	0	30153500	9375950	8074500	0	14979000
1114	XP_021744010.1 succinate dehydrogenase assembly factor 2, mitochondrial-like [Chenopodium quinoa]; XP_021744009.1 succinate dehydrogenase assembly factor 2, mitochondrial-like [Chenopodium quinoa]	20.522	21.724		0	0	0	0	1.5	1.5	0	1.5	0	0	0	0	10.75	10.75	0	10.75	0	0	0	0	4795900	8767500	0	17505500
1115	XP_021765265.1 peptidyl-prolyl cis-trans isomerase Pin1-like [Chenopodium quinoa]; XP_021722042.1 peptidyl-prolyl cis-trans isomerase Pin1-like [Chenopodium quinoa]	13.082	21.601		0	0	0	5.5	4.5	3.5	0	5	0	0	0	54.2	43.7	40.35	0	50.4	0	0	0	71249000	16970000	23445500	0	41072000
1116	XP_021746770.1 proteasome subunit beta type-7-A-like [Chenopodium quinoa]; XP_021743835.1 proteasome subunit beta type-7-A-like [Chenopodium quinoa]	29.29	21.499		4.5	3.5	0	0	5	4	0	0	17.9	15.9	0	0	24.8	14.8	0	0	7369550	4762850	0	0	4898050	5360950	0	0
1117	XP_021736050.1 probable alpha-mannosidase At5g13980 [Chenopodium quinoa]	115.26	21.442		0	0	0	3.5	13	14.5	0	5	0	0	0	4.9	18.7	19.65	0	6.1	0	0	0	5817000	3308950	12287500	0	8222550
1118	XP_021748217.1 nuclear pore complex protein NUP62-like [Chenopodium quinoa]; XP_021756347.1 nuclear pore complex protein NUP62-like isoform X1 [Chenopodium quinoa]	70.061	21.439		0	0	0	0	0	3.5	0	0	0	0	0	0	0	5.8	0	0	0	0	0	0	0	6078150	0	0
1119	XP_021760732.1 protein transport protein SEC13 homolog B [Chenopodium quinoa]; XP_021741791.1 protein transport protein SEC13 homolog B-like [Chenopodium quinoa]	32.671	21.315		4	3	0	0	2	3.5	0	0	19.9	14.2	0	0	10.6	17.05	0	0	5568500	5969850	0	0	4252200	3331400	0	0
1120	XP_021759838.1 histone H3.3 [Chenopodium quinoa]; XP_021758536.1 histone H3.3 [Chenopodium quinoa]; XP_021743808.1 histone H3.3 [Chenopodium quinoa]; XP_021725434.1 histone H3.3 [Chenopodium quinoa]	15.406	21.294		0	2.5	0	0	0	0	0	0	0	31.25	0	0	0	0	0	0	0	8316650	0	0	0	0	0	0
1121	XP_021770513.1 DEAD-box ATP-dependent RNA helicase 38-like [Chenopodium quinoa]; XP_021737810.1 DEAD-box ATP-dependent RNA helicase 38-like [Chenopodium quinoa]	55.768	21.26		4.5	4	0	0	4.5	5	0	0	11.4	10.2	0	0	10.5	11.4	0	0	6492250	5838100	0	0	9526600	3849400	0	0
1122	XP_021775430.1 heat shock factor-binding protein 1-like [Chenopodium quinoa]	10.242	21.208		1.5	1.5	0	4	1.5	4.5	0	4	16.85	16.85	0	62.5	22.85	59.2	0	64.1	5137300	5601650	0	113985000	5520050	30290000	0	49698000
1123	XP_021772490.1 S-adenosylmethionine synthase 4-like [Chenopodium quinoa]; XP_021734528.1 S-adenosylmethionine synthase 4 [Chenopodium quinoa]	43.243	21.105		6	3	0	0	9.5	6	0	0	26.25	8.6	0	0	34.45	21	0	0	10329400	6643800	0	0	10846000	10198650	0	0
1124	XP_021733601.1 glutaredoxin-like [Chenopodium quinoa]	13.62	20.862		0	0	0	0	3	0	0	0	0	0	0	0	50.8	0	0	0	0	0	0	0	2068050	0	0	0
1125	XP_021773782.1 eukaryotic translation initiation factor 3 subunit D-like [Chenopodium quinoa]; XP_021719220.1 eukaryotic translation initiation factor 3 subunit D-like [Chenopodium quinoa]	65.273	20.844		5.5	3.5	0	0	6.5	0	0	0	14.6	10.1	0	0	18.3	0	0	0	5525150	4027500	0	0	5049500	0	0	0
1126	XP_021768408.1 uncharacterized protein LOC110732728 [Chenopodium quinoa]; XP_021738101.1 uncharacterized protein LOC110704598 [Chenopodium quinoa]	27.491	20.838	UNCHARACTERIZED	2.5	3	0	0	2.5	3	0	0	14.6	20.3	0	0	18.2	20.3	0	0	3822850	5810750	0	0	6355950	19586000	0	0
1127	XP_021736693.1 pre-mRNA-processing-splicing factor 8A-like [Chenopodium quinoa]; XP_021731815.1 LOW QUALITY PROTEIN: pre-mRNA-processing-splicing factor 8A-like [Chenopodium quinoa]	275.6	20.827		8	4.5	0	0	7.5	0	0	0	5	3.1	0	0	5.25	0	0	0	5677300	3981200	0	0	3628750	0	0	0
1128	XP_021773171.1 argininosuccinate lyase, chloroplastic-like [Chenopodium quinoa]; XP_021742231.1 argininosuccinate lyase, chloroplastic-like [Chenopodium quinoa]	60	20.79		4.5	4	0	0	4	4	0	0	15.7	13.85	0	0	12.55	12.6	0	0	4617500	4774750	0	0	3298700	3875600	0	0
1129	XP_021730079.1 tripeptidyl-peptidase 2-like [Chenopodium quinoa]	150.54	20.76		29	25.5	0	0	30.5	0	0	0	31.45	27.3	0	0	33.05	0	0	0	7118700	5277700	0	0	5816500	0	0	0
1130	XP_021720193.1 protein-L-isoaspartate O-methyltransferase-like [Chenopodium quinoa]	32.443	20.705		0	4.5	0	2	5	4	0	0	0	23.05	0	12.1	26.9	19.85	0	0	0	8414500	0	3226200	12894000	16469500	0	0
1131	XP_021737511.1 uncharacterized protein At5g49945-like [Chenopodium quinoa]	56.208	20.701	UNCHARACTERIZED	0	0	0	0	2	0	0	0	0	0	0	0	7.4	0	0	0	0	0	0	0	775830	0	0	0
1132	XP_021744590.1 ferredoxin-dependent glutamate synthase, chloroplastic [Chenopodium quinoa]	176.68	20.672		0	0	0	0	4.5	0	0	0	0	0	0	0	5.6	0	0	0	0	0	0	0	3673050	0	0	0
1133	XP_021733673.1 cytochrome c1-2, heme protein, mitochondrial [Chenopodium quinoa]; XP_021718990.1 cytochrome c1-2, heme protein, mitochondrial-like [Chenopodium quinoa]	33.841	20.658		0	0	0	0	2.5	0	0	0	0	0	0	0	16.85	0	0	0	0	0	0	0	2120400	0	0	0
1134	XP_021771245.1 actin-depolymerizing factor 4 [Chenopodium quinoa]	15.998	20.636		3	3	0	0	2.5	0	0	0	38.1	38.1	0	0	30.55	0	0	0	4743800	5187100	0	0	3641050	0	0	0
1135	XP_021758140.1 cytochrome b-c1 complex subunit 7-2-like [Chenopodium quinoa]; XP_021738011.1 cytochrome b-c1 complex subunit 7-2-like [Chenopodium quinoa]	14.906	20.628		3	3	0	4	4	2	0	4	29.7	29.7	0	38.3	38.3	17.2	0	38.3	12204950	11127500	0	50855000	13228500	6555700	0	47651000
1136	XP_021772956.1 mitochondrial Rho GTPase 1-like [Chenopodium quinoa]; XP_021742480.1 mitochondrial Rho GTPase 1-like [Chenopodium quinoa]	71.608	20.603		6.5	5	0	0	7.5	0	0	0	13.1	10.35	0	0	17.05	0	0	0	5306950	4306200	0	0	4698900	0	0	0
1137	XP_021774819.1 stearoyl-[acyl-carrier-protein] 9-desaturase, chloroplastic-like [Chenopodium quinoa]; XP_021751679.1 stearoyl-[acyl-carrier-protein] 9-desaturase, chloroplastic [Chenopodium quinoa]	45.607	20.591		0	0	0	2	1.5	0	0	0	0	0	0	7.5	5.25	0	0	0	0	0	0	575795	1090225	0	0	0
1138	XP_021775846.1 gamma carbonic anhydrase-like 2, mitochondrial [Chenopodium quinoa]; XP_021758435.1 gamma carbonic anhydrase-like 2, mitochondrial [Chenopodium quinoa]	28.815	20.59		6	0	0	3	4	3	0	3.5	28.7	0	0	11.8	17.5	13.1	0	15	18677000	0	0	6494000	19860000	9384100	0	9354700
1139	XP_021761666.1 probable aldehyde dehydrogenase [Chenopodium quinoa]; XP_021733794.1 probable aldehyde dehydrogenase [Chenopodium quinoa]	61.519	20.585		6	7.5	0	0	4.5	3.5	0	0	14.6	18.65	0	0	12.3	9.7	0	0	14022500	15106000	0	0	8863400	5890200	0	0
1140	XP_021773172.1 PITH domain-containing protein At3g04780-like [Chenopodium quinoa]; XP_021742230.1 PITH domain-containing protein At3g04780-like [Chenopodium quinoa]	19.769	20.516		0	0	0	0	0	3.5	0	2.5	0	0	0	0	0	33.9	0	19.75	0	0	0	0	0	21467450	0	5646650
1141	XP_021768370.1 UBP1-associated protein 2C-like [Chenopodium quinoa]	41.576	20.508		6.5	6	0	5	7.5	3.5	0	5.5	20.1	17.7	0	14.45	21.4	12.55	0	14.7	12499150	10959500	0	14133500	16537000	6410500	0	22792000
1142	XP_021753533.1 coatomer subunit alpha-1-like [Chenopodium quinoa]; XP_021738685.1 coatomer subunit alpha-1-like [Chenopodium quinoa]	136.58	20.469		6	0	0	0	8.5	0	0	0	6.6	0	0	0	9.25	0	0	0	5538400	0	0	0	6223700	0	0	0
1143	XP_021718686.1 proteasome subunit alpha type-1-B-like [Chenopodium quinoa]; XP_021745322.1 proteasome subunit alpha type-1-B-like [Chenopodium quinoa]	29.91	20.438		5	5.5	4.5	0	6	3.5	2.5	4.5	21.9	25	21.35	0	27.4	14.95	12.8	21.35	440275000	623790000	469965000	0	351080000	285810000	643645000	131620000
1144	XP_021770377.1 11 kDa late embryogenesis abundant protein-like [Chenopodium quinoa]	18.873	20.392		4.5	3.5	0	7	6	4.5	0	7	25.4	18.65	0	36.2	32.4	26.2	0	37.85	99469000	76114000	0	1.37585e+09	129345000	125805000	0	896380000
1145	XP_021714810.1 uncharacterized protein LOC110682782 [Chenopodium quinoa]	10.689	20.39	UNCHARACTERIZED	0	0	0	3	0	0	0	2.5	0	0	0	48.9	0	0	0	41.5	0	0	0	13789500	0	0	0	11077500
1146	XP_021747643.1 probable cytosolic oligopeptidase A [Chenopodium quinoa]; XP_021740026.1 probable cytosolic oligopeptidase A [Chenopodium quinoa]	92.845	20.287		7.5	7.5	2.5	0	6	4.5	0	0	14.35	14.9	3.95	0	12.4	8.9	0	0	9611600	7711450	17096500	0	11625500	7488450	0	0
1147	XP_021760770.1 ricin B-like lectin EULS3 [Chenopodium quinoa]; XP_021741758.1 ricin B-like lectin R40G3 [Chenopodium quinoa]	37.894	20.217		2.5	3	0	4	3	6	0	2	14.5	15.1	0	18.05	14.2	22.6	0	6.15	6564250	10194550	0	30105000	8011250	31734500	0	18003500
1148	XP_021733446.1 60S ribosomal protein L5-like [Chenopodium quinoa]	34.165	20.166		6	5	0	0	6	0	0	0	28.1	24.2	0	0	25.8	0	0	0	9116650	7830200	0	0	4582750	0	0	0
1149	XP_021720717.1 eukaryotic translation initiation factor 3 subunit F-like [Chenopodium quinoa]; XP_021715492.1 eukaryotic translation initiation factor 3 subunit F-like [Chenopodium quinoa]	31.236	20.096		5	5	0	2.5	5	6	0	3.5	22.9	22.9	0	9	23.9	30.45	0	19.15	18068000	13338500	0	6953050	18948500	13517500	0	10879500
1150	XP_021744093.1 RNA-binding KH domain-containing protein PEPPER-like [Chenopodium quinoa]; XP_021729272.1 RNA-binding KH domain-containing protein PEPPER-like [Chenopodium quinoa]	47.028	20.072		2.5	2.5	0	0	3.5	2	0	0	10.25	10.25	0	0	13.9	9	0	0	5237350	4244500	0	0	3723400	3323150	0	0
1151	XP_021737967.1 MFP1 attachment factor 1-like [Chenopodium quinoa]	18.224	20.045		0	0	0	2	0	0	0	3	0	0	0	29.1	0	0	0	38.95	0	0	0	16354000	0	0	0	25163000
1152	XP_021751880.1 2-alkenal reductase (NADP(+)-dependent)-like [Chenopodium quinoa]	38.596	20.034		7.5	0	0	0	9.5	10.5	0	0	38.1	0	0	0	42.15	51.75	0	0	10008800	0	0	0	8423000	15920000	0	0
1153	XP_021764310.1 protein OSB2, chloroplastic-like [Chenopodium quinoa]; XP_021770259.1 protein OSB2, chloroplastic-like [Chenopodium quinoa]	32.517	20.028		0	2.5	0	0	2	5	0	0	0	9.55	0	0	7	18.8	0	0	0	3658700	0	0	3002950	12048400	0	0
1154	XP_021770840.1 glucose-6-phosphate 1-dehydrogenase, cytoplasmic-like [Chenopodium quinoa]; XP_021741175.1 glucose-6-phosphate 1-dehydrogenase, cytoplasmic-like [Chenopodium quinoa]	59.421	19.966		4	2.5	0	0	5	3.5	0	0	10.6	6.65	0	0	12.75	10.05	0	0	8910250	6969200	0	0	10819000	4963700	0	0
1155	XP_021720280.1 uncharacterized protein LOC110687938 [Chenopodium quinoa]; XP_021761999.1 uncharacterized protein LOC110726792 [Chenopodium quinoa]	36.278	19.956	UNCHARACTERIZED	4.5	5.5	0	3	5.5	3.5	0	3.5	16.35	18.7	0	13.1	18.1	14.2	0	14.65	7152750	11005500	0	12824000	9999800	12158000	0	10589950
1156	XP_021723029.1 pyruvate dehydrogenase E1 component subunit beta-1, mitochondrial-like [Chenopodium quinoa]; XP_021723030.1 pyruvate dehydrogenase E1 component subunit beta-1, mitochondrial-like [Chenopodium quinoa]	40.081	19.928		3.5	4.5	0	0	5.5	3	0	0	16.85	20.5	0	0	24.15	14.7	0	0	4717750	5451000	0	0	5636950	3082050	0	0
1157	XP_021716228.1 11S globulin seed storage protein 2-like [Chenopodium quinoa]; XP_021774642.1 11S globulin seed storage protein 2-like [Chenopodium quinoa]	38.997	19.902		8.5	10	0	0	11	11.5	0	0	39.15	41.6	0	0	45.8	43.7	0	0	7062200	9244000	0	0	9111250	18408000	0	0
1158	XP_021770552.1 soluble inorganic pyrophosphatase 1-like [Chenopodium quinoa]; XP_021770551.1 soluble inorganic pyrophosphatase 1-like [Chenopodium quinoa]; XP_021716690.1 soluble inorganic pyrophosphatase 1-like [Chenopodium quinoa]	25.432	19.87		3	0	0	0	0	0	0	0	29.9	0	0	0	0	0	0	0	12569050	0	0	0	0	0	0	0
1159	XP_021742566.1 ATP-dependent Clp protease proteolytic subunit-related protein 3, chloroplastic-like [Chenopodium quinoa]; XP_021772876.1 ATP-dependent Clp protease proteolytic subunit-related protein 3, chloroplastic-like [Chenopodium quinoa]	35.8	19.825		0	3	0	0	3	0	0	0	0	13	0	0	13	0	0	0	0	3528450	0	0	4550350	0	0	0
1160	XP_021762421.1 40S ribosomal protein S27-2 [Chenopodium quinoa]; XP_021736129.1 40S ribosomal protein S27-2 [Chenopodium quinoa]	9.6001	19.753		3.5	3	0	3.5	3	3.5	0	2.5	40.65	36	0	40.65	36	44.75	0	35.45	45604500	28928000	0	8142800	43750000	17801500	0	11202250
1161	XP_021756986.1 ATP-citrate synthase alpha chain protein 2 [Chenopodium quinoa]; XP_021751821.1 ATP-citrate synthase alpha chain protein 2-like [Chenopodium quinoa]	46.604	19.66		4	3.5	0	0	4	0	0	0	15.8	12.65	0	0	15.8	0	0	0	4399850	3198650	0	0	2879800	0	0	0
1162	XP_021724621.1 bifunctional bis(5-adenosyl)-triphosphatase/adenylylsulfatase FHIT-like isoform X2 [Chenopodium quinoa]; XP_021724619.1 bifunctional bis(5-adenosyl)-triphosphatase/adenylylsulfatase FHIT-like isoform X1 [Chenopodium quinoa]	18.161	19.648		0	0	0	2	2.5	2.5	0	0	0	0	0	19.1	23.55	23.55	0	0	0	0	0	5759400	4829250	10210900	0	0
1163	XP_021775691.1 ubiquitin-conjugating enzyme E2 36-like isoform X2 [Chenopodium quinoa]; XP_021775690.1 ubiquitin-conjugating enzyme E2 36-like isoform X1 [Chenopodium quinoa]; XP_021718325.1 ubiquitin-conjugating enzyme E2 36-like [Chenopodium quinoa]	15.52	19.581		0	0	0	0	2	0	0	0	0	0	0	0	21.6	0	0	0	0	0	0	0	3234950	0	0	0
1164	XP_021770014.1 probable pre-mRNA-splicing factor ATP-dependent RNA helicase DEAH2 isoform X1 [Chenopodium quinoa]; XP_021768695.1 probable pre-mRNA-splicing factor ATP-dependent RNA helicase DEAH2 isoform X1 [Chenopodium quinoa]	83.21	19.512		0	0	0	0	3	0	0	0	0	0	0	0	8.2	0	0	0	0	0	0	0	1864100	0	0	0
1165	XP_021751491.1 glucan endo-1,3-beta-glucosidase-like [Chenopodium quinoa]	36.554	19.511		0	2	0	0	0	0	0	0	0	9.1	0	0	0	0	0	0	0	4150850	0	0	0	0	0	0
1166	XP_021774269.1 galactokinase-like [Chenopodium quinoa]; XP_021730374.1 galactokinase-like [Chenopodium quinoa]	54.721	19.477		0	0	0	0	2.5	0	0	0	0	0	0	0	7.6	0	0	0	0	0	0	0	2334600	0	0	0
1167	XP_021771547.1 peroxidase 12-like [Chenopodium quinoa]; XP_021755864.1 peroxidase 12-like [Chenopodium quinoa]	38.134	19.466		3.5	3.5	0	0	2.5	3	0	0	13.55	13.55	0	0	9.25	11.4	0	0	4578100	8139700	0	0	2567250	11099500	0	0
1168	XP_021760438.1 gibberellin-regulated protein 9-like [Chenopodium quinoa]; XP_021748154.1 gibberellin-regulated protein 9-like [Chenopodium quinoa]	12.301	19.389		0	0	2	2	2	0	0	0	0	0	19.3	19.3	19.3	0	0	0	0	0	46971500	27141500	6365600	0	0	0
1169	XP_021743149.1 peroxiredoxin-2E-1, chloroplastic-like [Chenopodium quinoa]	23.983	19.374		6.5	6.5	0	0	7	7	0	0	53.95	53.95	0	0	50.7	54.15	0	0	15809000	29452000	0	0	25914500	41532000	0	0
1170	XP_021746548.1 cinnamoyl-CoA reductase 2-like [Chenopodium quinoa]; XP_021717790.1 cinnamoyl-CoA reductase 2-like [Chenopodium quinoa]	37.29	19.343		4	4	0	0	5	5	0	0	15.75	13.8	0	0	19.8	19.8	0	0	3075200	3541450	0	0	2281850	3115600	0	0
1171	XP_021738650.1 diaminopimelate decarboxylase 2, chloroplastic-like [Chenopodium quinoa]; XP_021731552.1 diaminopimelate decarboxylase 2, chloroplastic-like [Chenopodium quinoa]	54.946	19.272		5	3.5	0	0	3.5	4	0	0	11.25	6.9	0	0	6.8	9	0	0	3657950	4007900	0	0	3535900	4098850	0	0
1172	XP_021735828.1 glutamate--cysteine ligase, chloroplastic-like [Chenopodium quinoa]; XP_021735827.1 glutamate--cysteine ligase, chloroplastic-like [Chenopodium quinoa]	58.317	19.256		4	4.5	0	0	3.5	5.5	0	0	11.75	13.05	0	0	11.05	16.25	0	0	4980900	7225900	0	0	3399800	10491250	0	0
1173	XP_021743033.1 adenosine kinase 2-like [Chenopodium quinoa]	37.42	19.208		15	13	0	0	15.5	15.5	0	0	68.6	52.8	0	0	67.4	63.65	0	0	2677300	3194500	0	0	4921450	10930500	0	0
1174	XP_021755820.1 protein LHCP TRANSLOCATION DEFECT-like [Chenopodium quinoa]	18.937	19.172		0	0	0	3.5	0	4.5	0	3	0	0	0	38.95	0	38.95	0	31.4	0	0	0	17794500	0	11040500	0	14359500
1175	XP_021769243.1 ferritin-3, chloroplastic-like [Chenopodium quinoa]; XP_021732536.1 ferritin-3, chloroplastic-like [Chenopodium quinoa]	29.909	19.152		4	4.5	0	0	5.5	5	0	0	20.5	22	0	0	29.3	26.5	0	0	10317650	8515200	0	0	8773500	15173000	0	0
1176	XP_021716177.1 LOW QUALITY PROTEIN: osmotin-like protein [Chenopodium quinoa]	26.563	19.092		8	8.5	0	8	8	7.5	0	0	48.6	51	0	48.6	48.6	46.15	0	0	52676500	60179500	0	23122000	25658500	41767500	0	0
1177	XP_021741218.1 uncharacterized protein LOC110707513 [Chenopodium quinoa]	21.792	19.046	UNCHARACTERIZED	0	0	0	6	0	3	3	6.5	0	0	0	42.05	0	17.15	28.4	40.8	0	0	0	49043500	0	29930250	46101500	92365500
1178	XP_021734260.1 10 kDa chaperonin, mitochondrial-like [Chenopodium quinoa]	10.523	18.971		2.5	4	0	4	3	6	0	4.5	26.8	48.5	0	46.4	38.1	58.8	0	50.5	4674950	8050250	0	38287500	14882000	43144500	0	25650500
1179	XP_021720995.1 gamma-interferon-inducible lysosomal thiol reductase-like isoform X4 [Chenopodium quinoa]; XP_021720993.1 gamma-interferon-inducible lysosomal thiol reductase-like isoform X2 [Chenopodium quinoa]	28.39	18.955		4	2.5	0	0	4	4	0	0	26.4	17.4	0	0	26.4	26.4	0	0	19462500	19623000	0	0	7403400	16619500	0	0
1180	XP_021763546.1 30S ribosomal protein 3, chloroplastic [Chenopodium quinoa]; XP_021759984.1 30S ribosomal protein 3, chloroplastic-like [Chenopodium quinoa]	20.301	18.914		0	2	0	0	3	3.5	0	0	0	14.85	0	0	24.7	35.7	0	0	0	11302750	0	0	12789500	14908500	0	0
1181	XP_021764222.1 glutamate synthase 1 [NADH], chloroplastic-like isoform X3 [Chenopodium quinoa]; XP_021764217.1 glutamate synthase 1 [NADH], chloroplastic-like isoform X2 [Chenopodium quinoa]	207.62	18.878		3.5	0	0	0	0	0	0	0	2.4	0	0	0	0	0	0	0	4155500	0	0	0	0	0	0	0
1182	XP_021715429.1 universal stress protein PHOS34-like [Chenopodium quinoa]	17.969	18.837		2.5	0	0	0	3	0	2	0	22.25	0	0	0	30.9	0	13	0	2286200	0	0	0	1460850	0	15148500	0
1183	XP_021776462.1 50S ribosomal protein L6, chloroplastic [Chenopodium quinoa]; XP_021746022.1 50S ribosomal protein L6, chloroplastic-like [Chenopodium quinoa]	24.499	18.803		5	5	0	0	3.5	2.5	0	0	29.5	29.5	0	0	21.55	15.2	0	0	6426200	5435500	0	0	8706800	2889000	0	0
1184	XP_021722500.1 acyl-coenzyme A oxidase 3, peroxisomal-like isoform X1 [Chenopodium quinoa]; XP_021722501.1 acyl-coenzyme A oxidase 3, peroxisomal-like isoform X2 [Chenopodium quinoa]	76.511	18.738		0	0	0	0	3	0	0	0	0	0	0	0	8.25	0	0	0	0	0	0	0	3738000	0	0	0
1185	XP_021759390.1 beta-glucosidase 12-like [Chenopodium quinoa]	63.598	18.72		0	16.5	0	0	16.5	15	0	0	0	37.15	0	0	39.4	34.25	0	0	0	9315500	0	0	12050500	8321400	0	0
1186	XP_021749258.1 selenium-binding protein 1-like [Chenopodium quinoa]	54.369	18.68		6	4.5	0	0	5	4	0	0	22.1	16.5	0	0	17.4	15	0	0	9405450	6987400	0	0	7217800	5889400	0	0
1187	XP_021771726.1 beta-galactosidase 3-like [Chenopodium quinoa]; XP_021734628.1 beta-galactosidase 10 isoform X2 [Chenopodium quinoa]; XP_021734627.1 beta-galactosidase 10 isoform X1 [Chenopodium quinoa]	175	18.56		0	0	0	0	3.5	0	0	0	0	0	0	0	3.55	0	0	0	0	0	0	0	2686100	0	0	0
1188	XP_021771043.1 probable mitochondrial-processing peptidase subunit beta, mitochondrial [Chenopodium quinoa]	58.629	18.554		10	0	0	0	11.5	10	0	0	25.9	0	0	0	31.55	27.45	0	0	6885400	0	0	0	4951100	3869000	0	0
1189	XP_021768047.1 ATP-dependent Clp protease proteolytic subunit-related protein 4, chloroplastic-like [Chenopodium quinoa]; XP_021768046.1 ATP-dependent Clp protease proteolytic subunit-related protein 4, chloroplastic-like [Chenopodium quinoa]	33.241	18.543		2	0	0	0	3.5	0	0	0	8.9	0	0	0	16.05	0	0	0	9027100	0	0	0	8472750	0	0	0
1190	XP_021732837.1 UDP-D-apiose/UDP-D-xylose synthase 2-like [Chenopodium quinoa]	43.469	18.515		11.5	12	0	0	12.5	14	0	0	36.85	38.15	0	0	42.5	43.8	0	0	5272150	7046750	0	0	7267100	17101500	0	0
1191	XP_021735881.1 alpha-amylase/trypsin inhibitor-like [Chenopodium quinoa]	24.33	18.515		3	0	0	0	0	0	0	0	23.55	0	0	0	0	0	0	0	1914150	0	0	0	0	0	0	0
1192	XP_021759563.1 glutathione S-transferase 2-like [Chenopodium quinoa]; XP_021721008.1 glutathione S-transferase 2-like [Chenopodium quinoa]	25.351	18.439		2.5	2.5	0	0	1	0	0	0	16.45	20.9	0	0	10.2	0	0	0	3685850	4048600	0	0	1960450	0	0	0
1193	XP_021739038.1 far upstream element-binding protein 1-like [Chenopodium quinoa]	66.515	18.383		3	0	0	0	4.5	0	0	3	7	0	0	0	10.8	0	0	5.8	3932200	0	0	0	10596850	0	0	8196600
1194	XP_021722090.1 flagellar radial spoke protein 5-like isoform X1 [Chenopodium quinoa]; XP_021716408.1 flagellar radial spoke protein 5-like isoform X1 [Chenopodium quinoa]; XP_021722091.1 flagellar radial spoke protein 5-like isoform X2 [Chenopodium quinoa]	43.051	18.36		3.5	3	0	0	4	0	0	0	12.25	8.6	0	0	15.9	0	0	0	4096250	5565150	0	0	3433700	0	0	0
1195	XP_021762810.1 probable histone-arginine methyltransferase 1.3 [Chenopodium quinoa]; XP_021733511.1 probable histone-arginine methyltransferase 1.3 [Chenopodium quinoa]	52.566	18.232		0	0	0	0	0	3.5	0	0	0	0	0	0	0	9.35	0	0	0	0	0	0	0	10111800	0	0
1196	XP_021741630.1 serine-threonine kinase receptor-associated protein-like [Chenopodium quinoa]; XP_021764521.1 serine-threonine kinase receptor-associated protein-like [Chenopodium quinoa]	38.149	18.121		0	0	0	0	0	2	0	0	0	0	0	0	0	6.8	0	0	0	0	0	0	0	4223800	0	0
1197	XP_021762788.1 glutamate--tRNA ligase, cytoplasmic-like [Chenopodium quinoa]	81.849	18.1		4.5	3.5	0	0	3.5	0	0	0	9.7	7.5	0	0	7.15	0	0	0	4062350	3081200	0	0	2956500	0	0	0
1198	XP_021749637.1 serine hydroxymethyltransferase 3, chloroplastic-like isoform X2 [Chenopodium quinoa]; XP_021739045.1 serine hydroxymethyltransferase 3, chloroplastic-like [Chenopodium quinoa]	58.435	18.076		4.5	5	0	0	4.5	2.5	0	0	11.5	12.95	0	0	11.5	5.9	0	0	3498700	3253300	0	0	4645750	2794000	0	0
1199	XP_021753871.1 ERBB-3 BINDING PROTEIN 1-like [Chenopodium quinoa]	43.615	18.023		0	15.5	0	0	17	15	0	3.5	0	44.95	0	0	51.4	43.15	0	11.65	0	31905000	0	0	56198000	43110500	0	10754000
1200	XP_021727941.1 NADH dehydrogenase [ubiquinone] 1 beta subcomplex subunit 7-like [Chenopodium quinoa]	11.449	17.889		2.5	2.5	2.5	4.5	3	5	2	4	26.25	26.25	26.25	52.6	34	52.6	21.6	47.95	4995200	7861850	14342750	18561500	4588000	13734500	18082000	10547500
1201	XP_021727916.1 uncharacterized protein LOC110695035 [Chenopodium quinoa]; XP_021714656.1 uncharacterized protein LOC110682609 [Chenopodium quinoa]	29.988	17.882	UNCHARACTERIZED	4	4	0	0	0	4	0	0	27.2	27.2	0	0	0	27.2	0	0	6734600	7576750	0	0	0	20475000	0	0
1202	XP_021733768.1 ATPase 11, plasma membrane-type [Chenopodium quinoa]; XP_021733769.1 ATPase 11, plasma membrane-type [Chenopodium quinoa]; XP_021761683.1 ATPase 11, plasma membrane-type-like [Chenopodium quinoa]	105.76	17.811		4.5	0	0	0	4	0	0	0	6.25	0	0	0	6.3	0	0	0	4799250	0	0	0	3845000	0	0	0
1203	XP_021750000.1 40S ribosomal protein S3-3-like [Chenopodium quinoa]	27.025	17.796		14.5	13.5	0	4	14.5	12.5	0	5	68.75	64.45	0	26.75	68.3	62.35	0	30.65	17514000	17332000	0	6096950	40109000	12185500	0	7448600
1204	XP_021763237.1 pathogenesis-related protein STH-21-like [Chenopodium quinoa]	18.252	17.781		7	3.5	0	2.5	5	5.5	0	0	49.7	24.2	0	14.9	41	41	0	0	11548900	6179650	0	10544650	6224600	12893500	0	0
1205	XP_021770287.1 stem-specific protein TSJT1-like [Chenopodium quinoa]; XP_021764343.1 stem-specific protein TSJT1-like [Chenopodium quinoa]	28.052	17.69		5	2.5	0	2	6	2.5	0	2	31.1	13.8	0	6.7	33.5	9.25	0	7.1	4063800	2700700	0	2711550	3475150	2429800	0	2852900
1206	XP_021763231.1 fumarate hydratase 1, mitochondrial [Chenopodium quinoa]; XP_021722280.1 fumarate hydratase 1, mitochondrial-like [Chenopodium quinoa]	53.512	17.552		4	0	0	0	5.5	0	0	0	15.95	0	0	0	22	0	0	0	5161350	0	0	0	5247250	0	0	0
1207	XP_021764824.1 COP9 signalosome complex subunit 2 [Chenopodium quinoa]	51.395	17.43		0	2	0	0	2	0	0	0	0	8	0	0	8	0	0	0	0	1132300	0	0	1557200	0	0	0
1208	XP_021769587.1 NADPH-dependent aldo-keto reductase, chloroplastic-like isoform X1 [Chenopodium quinoa]; XP_021769588.1 NADPH-dependent aldo-keto reductase, chloroplastic-like isoform X2 [Chenopodium quinoa]	34.939	17.36		4.5	4.5	0	0	5.5	3.5	0	0	21.55	22.8	0	0	24.9	19.3	0	0	6406000	7913850	0	0	5640500	4670200	0	0
1209	XP_021735803.1 puromycin-sensitive aminopeptidase-like isoform X2 [Chenopodium quinoa]; XP_021735802.1 puromycin-sensitive aminopeptidase-like isoform X2 [Chenopodium quinoa]; XP_021735801.1 puromycin-sensitive aminopeptidase-like isoform X1 [Chenopodium quinoa]	100.23	17.267		20	17	0	0	22	24.5	0	0	31.9	27.65	0	0	34	38.3	0	0	5048650	6273250	0	0	7734700	7768750	0	0
1210	XP_021724126.1 insulin-degrading enzyme-like 1, peroxisomal [Chenopodium quinoa]; XP_021740986.1 insulin-degrading enzyme-like 1, peroxisomal [Chenopodium quinoa]	111.43	17.234		0	2	0	0	0	0	0	0	0	2.3	0	0	0	0	0	0	0	1557150	0	0	0	0	0	0
1211	XP_021723344.1 2,3-bisphosphoglycerate-independent phosphoglycerate mutase-like [Chenopodium quinoa]	61.588	17.028		16	16.5	0	0	18	20	0	0	46.4	48.75	0	0	54.55	60.8	0	0	11093050	9177100	0	0	15086500	14050500	0	0
1212	XP_021747297.1 elongation factor 1-delta [Chenopodium quinoa]; XP_021747296.1 elongation factor 1-delta [Chenopodium quinoa]	24.977	16.952		0	0	0	11	11.5	13	0	0	0	0	0	52.2	62.2	66.1	0	0	0	0	0	11169150	6979600	8448050	0	0
1213	XP_021775384.1 WD-40 repeat-containing protein MSI2-like [Chenopodium quinoa]; XP_021753061.1 WD-40 repeat-containing protein MSI2-like [Chenopodium quinoa]	44.241	16.879		5	2.5	0	0	6.5	7.5	0	0	13.6	6.2	0	0	20.5	25.35	0	0	2852350	3685750	0	0	4855250	11530000	0	0
1214	XP_021743337.1 fructose-bisphosphate aldolase, cytoplasmic isozyme-like [Chenopodium quinoa]	38.457	16.85		19.5	0	0	0	0	21	0	0	77.6	0	0	0	0	81.25	0	0	2532300	0	0	0	0	4922250	0	0
1215	XP_021770994.1 15.7 kDa heat shock protein, peroxisomal-like [Chenopodium quinoa]; XP_021775077.1 15.7 kDa heat shock protein, peroxisomal-like [Chenopodium quinoa]	15.82	16.792		2.5	0	0	6	0	2	0	3	20.7	0	0	52.1	0	16.05	0	24.3	2494800	0	0	18648500	0	3504200	0	4815400
1216	XP_021762284.1 V-type proton ATPase subunit d2 [Chenopodium quinoa]; XP_021758457.1 V-type proton ATPase subunit d2 [Chenopodium quinoa]	40.594	16.75		2.5	0	0	0	3.5	2	0	0	12.25	0	0	0	16.4	9.1	0	0	4527900	0	0	0	1855200	3150150	0	0
1217	XP_021725571.1 60S ribosomal protein L13-1-like [Chenopodium quinoa]	23.82	16.717		6.5	5.5	0	7	7	5.5	0	0	37.45	35.25	0	43	37.7	35.5	0	0	22206000	18997000	0	9429050	20923500	7633250	0	0
1218	YP_009380167.1 ribosomal protein L14 (chloroplast) [Chenopodium quinoa];YP_009380251.1 ribosomal protein L14 (chloroplast) [Chenopodium album]	13.451	16.702		4	4.5	0	0	4	4	2	0	43	44.6	0	0	43	40.5	15.7	0	10391000	10381100	0	0	16254500	9193400	41350000	0
1219	XP_021723219.1 non-specific lipid-transfer protein-like [Chenopodium quinoa]	11.339	16.654		4	3.5	4	4.5	5	4.5	3	4	43.65	43.25	50	50	50	49.6	39	49.6	34192500	13058000	54751000	26324500	58269500	26968000	73624000	46175000
1220	XP_021763111.1 glutathione S-transferase-like [Chenopodium quinoa]	24.292	16.631		0	3	0	0	5	6	0	0	0	22.8	0	0	32.1	38.15	0	0	0	2622550	0	0	2800700	15726300	0	0
1221	XP_021719709.1 starch synthase 3, chloroplastic/amyloplastic-like isoform X1 [Chenopodium quinoa]; XP_021719710.1 starch synthase 3, chloroplastic/amyloplastic-like isoform X2 [Chenopodium quinoa]	147.85	16.58		0	4.5	0	0	8.5	4.5	0	0	0	4.65	0	0	9.85	3.9	0	0	0	5500000	0	0	3910100	3390450	0	0
1222	XP_021723669.1 basic 7S globulin-like [Chenopodium quinoa]; XP_021741547.1 basic 7S globulin-like [Chenopodium quinoa]	47.013	16.549		0	2	3	0	3.5	0	0	3	0	8.1	9.7	0	13.15	0	0	10.4	0	3901550	12967500	0	10635500	0	0	2764100
1223	XP_021762166.1 probable voltage-gated potassium channel subunit beta [Chenopodium quinoa]; XP_021755547.1 probable voltage-gated potassium channel subunit beta [Chenopodium quinoa]	36.586	16.521		3	4	0	0	4	3.5	0	0	16	23.2	0	0	23.2	16.15	0	0	6740250	8829100	0	0	9288300	5363000	0	0
1224	XP_021774776.1 peptidyl-prolyl cis-trans isomerase-like [Chenopodium quinoa]; XP_021774668.1 disease resistance protein RGA2-like [Chenopodium quinoa]	28.098	16.481		6.5	7	0	0	7	7	0	0	34.2	36.9	0	0	36.9	36.9	0	0	8165150	6475250	0	0	6953700	8137150	0	0
1225	XP_021775512.1 protein EARLY-RESPONSIVE TO DEHYDRATION 7, chloroplastic-like [Chenopodium quinoa]	41.241	16.348		6	0	0	0	0	0	0	0	26.8	0	0	0	0	0	0	0	5780400	0	0	0	0	0	0	0
1226	XP_021733231.1 importin beta-like SAD2 [Chenopodium quinoa]; XP_021743360.1 importin beta-like SAD2 [Chenopodium quinoa]	118.65	16.295		0	0	0	0	4.5	0	0	0	0	0	0	0	5.9	0	0	0	0	0	0	0	2525500	0	0	0
1227	XP_021776186.1 phosphoribosylformylglycinamidine cyclo-ligase, chloroplastic-like [Chenopodium quinoa]; XP_021753169.1 phosphoribosylformylglycinamidine cyclo-ligase, chloroplastic-like [Chenopodium quinoa]	42.773	16.222		4.5	5	0	0	4	4	0	0	19.75	23.3	0	0	16.2	18.9	0	0	7703600	10272000	0	0	7311700	4641850	0	0
1228	XP_021735807.1 clustered mitochondria protein-like isoform X2 [Chenopodium quinoa]; XP_021735799.1 clustered mitochondria protein-like isoform X1 [Chenopodium quinoa]; XP_021735792.1 clustered mitochondria protein-like isoform X1 [Chenopodium quinoa]	155.14	16.212		0	0	0	0	3	0	0	0	0	0	0	0	3.7	0	0	0	0	0	0	0	1231250	0	0	0
1229	XP_021760754.1 zinc finger BED domain-containing protein DAYSLEEPER-like [Chenopodium quinoa]; XP_021760753.1 zinc finger BED domain-containing protein DAYSLEEPER-like [Chenopodium quinoa]	114.37	16.126		6.5	5	0	0	5.5	3.5	0	0	9.8	8	0	0	8.35	5	0	0	4311750	2718700	0	0	3047100	1826250	0	0
1230	XP_021740700.1 protein DEK-like [Chenopodium quinoa]; XP_021771349.1 protein DEK-like [Chenopodium quinoa]; XP_021771380.1 LOW QUALITY PROTEIN: protein DEK [Chenopodium quinoa]	75.379	16.1		0	0	0	0	4	0	0	0	0	0	0	0	7.7	0	0	0	0	0	0	0	7267150	0	0	0
1231	XP_021713795.1 mitochondrial import receptor subunit TOM20-like [Chenopodium quinoa]; XP_021727993.1 mitochondrial import receptor subunit TOM20-like [Chenopodium quinoa]	22.792	16.054		3.5	0	0	3	2.5	4	0	4.5	20.35	0	0	22.5	17.85	26.95	0	30.9	4696150	0	0	5551050	6068450	7878000	0	8916900
1232	XP_021774551.1 small heat shock protein, chloroplastic-like [Chenopodium quinoa]; XP_021753651.1 small heat shock protein, chloroplastic-like [Chenopodium quinoa]	20.205	16.01		3	2	0	3.5	6.5	7	0	5	17.85	10.85	0	23	48.1	50.8	0	30	3424300	5404650	0	25005500	6277900	25287500	0	23074500
1233	XP_021725390.1 S-adenosylmethionine carrier 1, chloroplastic/mitochondrial-like isoform X4 [Chenopodium quinoa]; XP_021758953.1 S-adenosylmethionine carrier 1, chloroplastic/mitochondrial-like isoform X2 [Chenopodium quinoa]	30.321	15.956		2	0	0	0	0	0	0	0	15	0	0	0	0	0	0	0	1500450	0	0	0	0	0	0	0
1234	XP_021717311.1 UDP-glucose:glycoprotein glucosyltransferase-like [Chenopodium quinoa]; XP_021737015.1 UDP-glucose:glycoprotein glucosyltransferase-like [Chenopodium quinoa]	184.24	15.913		0	0	0	0	3	1.5	0	0	0	0	0	0	2.8	1.4	0	0	0	0	0	0	4155250	1531000	0	0
1235	XP_021760411.1 patellin-3-like [Chenopodium quinoa]; XP_021748896.1 patellin-3-like [Chenopodium quinoa]	58.168	15.901		4.5	4	0	0	7	0	0	0	11	9.05	0	0	17.9	0	0	0	5162850	3088900	0	0	4656700	0	0	0
1236	XP_021773836.1 multiprotein-bridging factor 1a-like [Chenopodium quinoa]; XP_021722757.1 LOW QUALITY PROTEIN: multiprotein-bridging factor 1a-like [Chenopodium quinoa]	15.47	15.894		0	0	0	4	6	0	0	3	0	0	0	32.05	49.3	0	0	32.05	0	0	0	10550500	5666800	0	0	6996400
1237	XP_021764132.1 DNA-binding protein DDB_G0278111-like [Chenopodium quinoa]	14.819	15.843		0	0	0	4	3	3	0	3.5	0	0	0	31.3	23.7	24.4	0	27.5	0	0	0	14636500	7299350	13950000	0	23071500
1238	XP_021721449.1 chorismate mutase 3, chloroplastic-like isoform X1 [Chenopodium quinoa]; XP_021721450.1 chorismate mutase 1, chloroplastic-like isoform X2 [Chenopodium quinoa]; XP_021770871.1 chorismate mutase 1, chloroplastic-like [Chenopodium quinoa]	38.44	15.798		3.5	0	0	0	0	0	0	0	14.45	0	0	0	0	0	0	0	3240300	0	0	0	0	0	0	0
1239	XP_021756514.1 L-ascorbate oxidase homolog [Chenopodium quinoa]; XP_021737141.1 L-ascorbate oxidase homolog [Chenopodium quinoa]	59.946	15.719		3.5	0	0	0	5.5	0	0	0	10.05	0	0	0	14.4	0	0	0	3552950	0	0	0	6115450	0	0	0
1240	XP_021769791.1 ruvB-like 2 [Chenopodium quinoa]	51.811	15.682		4.5	3.5	0	0	3.5	0	0	0	12.75	9.75	0	0	9.3	0	0	0	17838000	19188500	0	0	14134000	0	0	0
1241	XP_021731612.1 peroxisome biogenesis protein 19-1-like [Chenopodium quinoa]	28.115	15.646		0	0	0	0	0	2.5	0	0	0	0	0	0	0	20.65	0	0	0	0	0	0	0	2438750	0	0
1242	XP_021749621.1 peptidyl-prolyl cis-trans isomerase FKBP62-like [Chenopodium quinoa]	61.359	15.606		14	14	0	0	16	13	0	0	36.9	35.15	0	0	43.5	34.95	0	0	5789800	6327050	0	0	5244950	7023350	0	0
1243	XP_021720177.1 ubiquitin-NEDD8-like protein RUB2 [Chenopodium quinoa]; XP_021749675.1 ubiquitin-NEDD8-like protein RUB2 [Chenopodium quinoa]; XP_021766894.1 polyubiquitin-like [Chenopodium quinoa]; XP_021755851.1 polyubiquitin [Chenopodium quinoa]	17.376	15.603		0	0	0	7	7	0	0	9	0	0	0	44.9	44.9	0	0	59.6	0	0	0	21069500	11615550	0	0	20161500
1244	XP_021752150.1 ornithine carbamoyltransferase, chloroplastic-like [Chenopodium quinoa]; XP_021721696.1 ornithine carbamoyltransferase, chloroplastic-like [Chenopodium quinoa]	40.698	15.585		3	0	0	0	4.5	2.5	0	0	9.2	0	0	0	17.8	9.35	0	0	6924600	0	0	0	9039150	4764450	0	0
1245	XP_021739774.1 ATPase ASNA1 homolog [Chenopodium quinoa]	44.436	15.544		0	0	0	0	3.5	0	0	0	0	0	0	0	12.65	0	0	0	0	0	0	0	2098550	0	0	0
1246	XP_021713941.1 angio-associated migratory cell protein-like isoform X2 [Chenopodium quinoa]; XP_021713940.1 angio-associated migratory cell protein-like isoform X1 [Chenopodium quinoa]	40.493	15.528		4	0	0	0	4	6	0	2	11.5	0	0	0	12.45	19.8	0	4.8	5750000	0	0	0	6605350	16660000	0	6345000
1247	XP_021770818.1 uncharacterized protein LOC110735007 [Chenopodium quinoa]	36.008	15.528	UNCHARACTERIZED	4.5	3	0	0	0	4	0	0	23.35	16.9	0	0	0	17.85	0	0	6263000	7030900	0	0	0	5764500	0	0
1248	XP_021745662.1 delta(3,5)-Delta(2,4)-dienoyl-CoA isomerase, peroxisomal-like [Chenopodium quinoa]; XP_021723036.1 delta(3,5)-Delta(2,4)-dienoyl-CoA isomerase, peroxisomal-like [Chenopodium quinoa]	29.811	15.417		2	2	0	0	2	2	0	0	6.2	6.2	0	0	6.2	6.2	0	0	9078450	4657700	0	0	9179700	1875000	0	0
1249	XP_021754795.1 50S ribosomal protein L24, chloroplastic-like [Chenopodium quinoa]; XP_021725960.1 50S ribosomal protein L24, chloroplastic [Chenopodium quinoa]	21.364	15.403		0	2.5	0	0	3	2.5	0	0	0	14	0	0	16.05	16.05	0	0	0	7184550	0	0	8637550	5067900	0	0
1250	XP_021725054.1 peroxygenase-like [Chenopodium quinoa]	28.215	15.376		10.5	9.5	0	0	10.5	9.5	0	8.5	47.6	42.6	0	0	47.4	43.2	0	38.6	8669500	5936000	0	0	12422000	7991750	0	8551900
1251	XP_021763310.1 ras GTPase-activating protein-binding protein 2-like isoform X3 [Chenopodium quinoa]; XP_021763307.1 ras GTPase-activating protein-binding protein 2-like isoform X1 [Chenopodium quinoa]	48.648	15.29		5	6.5	0	3	4.5	4.5	0	4.5	20.5	23.75	0	8.2	15	15	0	14.5	6886400	10656000	0	14622500	8181250	11864000	0	12581500
1252	XP_021769282.1 alpha-soluble NSF attachment protein 2-like [Chenopodium quinoa]	32.306	15.195		6	4.5	0	0	4	0	0	0	29.6	22.5	0	0	19	0	0	0	6895150	4713400	0	0	4576650	0	0	0
1253	XP_021767656.1 polyadenylate-binding protein RBP47C-like [Chenopodium quinoa]; XP_021729621.1 polyadenylate-binding protein RBP47-like [Chenopodium quinoa]	51.748	15.137		4	3	0	0	3.5	0	0	0	12.95	9.5	0	0	10.8	0	0	0	12226500	6737600	0	0	11907500	0	0	0
1254	XP_021759030.1 65-kDa microtubule-associated protein 1-like [Chenopodium quinoa]; XP_021755656.1 65-kDa microtubule-associated protein 1-like [Chenopodium quinoa]	64.87	15.127		0	2	0	0	2	0	0	0	0	8.5	0	0	8.5	0	0	0	0	667580	0	0	628015	0	0	0
1255	XP_021720249.1 ubiquinone biosynthesis monooxygenase COQ6, mitochondrial-like [Chenopodium quinoa]; XP_021720248.1 ubiquinone biosynthesis monooxygenase COQ6, mitochondrial-like [Chenopodium quinoa]	53.958	15.1		3	0	0	0	2	0	0	0	11.5	0	0	0	6.2	0	0	0	4132150	0	0	0	2467100	0	0	0
1256	XP_021731829.1 26.5 kDa heat shock protein, mitochondrial-like [Chenopodium quinoa]	27.739	15.095		2.5	0	0	4.5	4	3.5	0	4	16.8	0	0	24.35	22.5	20.25	0	22.1	4047650	0	0	26673500	13863500	5722500	0	15802350
1257	XP_021738936.1 17.3 kDa class II heat shock protein-like [Chenopodium quinoa]	18.348	15.064		10	10	0	9.5	10	10	0	10	62.8	62.8	0	62.8	62.8	62.8	0	62.8	45626000	40033500	0	36555000	53448000	152635000	0	28963500
1258	XP_021763252.1 importin subunit alpha-like isoform X2 [Chenopodium quinoa]; XP_021763251.1 importin subunit alpha-like isoform X1 [Chenopodium quinoa]; XP_021722253.1 importin subunit alpha-like [Chenopodium quinoa]	57.263	14.978		0	0	0	0	4.5	0	0	0	0	0	0	0	14.7	0	0	0	0	0	0	0	4953950	0	0	0
1259	XP_021764126.1 60S ribosomal protein L35 isoform X2 [Chenopodium quinoa]; XP_021764133.1 60S ribosomal protein L35 [Chenopodium quinoa]; XP_021764128.1 60S ribosomal protein L35 [Chenopodium quinoa]; XP_021764125.1 60S ribosomal protein L35 isoform X1	12.456	14.968		3	2.5	2	2.5	3	0	0	3	25.9	19.9	13.9	19.9	25.9	0	0	25.9	33837500	36134500	45527500	9193650	34915000	0	0	8036200
1260	XP_021763303.1 pre-mRNA-processing factor 39-like isoform X3 [Chenopodium quinoa]; XP_021763302.1 pre-mRNA-processing factor 39-like isoform X2 [Chenopodium quinoa]; XP_021763301.1 pre-mRNA-processing factor 39-like isoform X1 [Chenopodium quinoa]	87.903	14.959		0	0	0	0	2	0	0	0	0	0	0	0	3.7	0	0	0	0	0	0	0	3492650	0	0	0
1261	XP_021752053.1 binding partner of ACD11 1-like [Chenopodium quinoa]; XP_021725833.1 binding partner of ACD11 1-like [Chenopodium quinoa]; XP_021725827.1 binding partner of ACD11 1-like [Chenopodium quinoa]	27.848	14.959		0	0	0	0	4	2.5	0	4.5	0	0	0	0	28.6	18.7	0	31.7	0	0	0	0	3989500	3742650	0	4280900
1262	XP_021754108.1 DEAD-box ATP-dependent RNA helicase 8-like [Chenopodium quinoa]; XP_021735869.1 DEAD-box ATP-dependent RNA helicase 8-like [Chenopodium quinoa]; XP_021735867.1 DEAD-box ATP-dependent RNA helicase 8-like [Chenopodium quinoa]	59	14.951		3.5	4	0	0	5	0	0	0	10.65	11.6	0	0	15.55	0	0	0	4249700	3969350	0	0	5392200	0	0	0
1263	XP_021730227.1 40S ribosomal protein S20-2-like [Chenopodium quinoa]	13.563	14.946		3.5	4	2	3	4.5	3	0	3	40.9	38	10.7	27.3	49.15	27.3	0	27.3	103664500	65069500	148555000	67419000	67196500	38064500	0	102585500
1264	XP_021729536.1 uncharacterized protein LOC110696527 [Chenopodium quinoa]; XP_021714781.1 uncharacterized protein LOC110682761 [Chenopodium quinoa]	57.372	14.908	UNCHARACTERIZED	0	0	0	0	0	3.5	0	0	0	0	0	0	0	9.7	0	0	0	0	0	0	0	5433700	0	0
1265	XP_021743358.1 protein DSS1 HOMOLOG ON CHROMOSOME V-like [Chenopodium quinoa]; XP_021733234.1 protein DSS1 HOMOLOG ON CHROMOSOME V-like [Chenopodium quinoa]	8.9903	14.83		0	0	0	2	0	0	0	0	0	0	0	30.7	0	0	0	0	0	0	0	106624500	0	0	0	0
1266	XP_021750280.1 alpha-aminoadipic semialdehyde synthase-like [Chenopodium quinoa]; XP_021750279.1 alpha-aminoadipic semialdehyde synthase-like [Chenopodium quinoa]; XP_021756752.1 alpha-aminoadipic semialdehyde synthase-like [Chenopodium quinoa]	115.76	14.804		2.5	0	0	0	0	0	0	0	3.25	0	0	0	0	0	0	0	4034000	0	0	0	0	0	0	0
1267	XP_021718868.1 heme-binding protein 2-like [Chenopodium quinoa]	25.376	14.796		0	0	0	0	5	6	0	0	0	0	0	0	34.3	40	0	0	0	0	0	0	1524350	2174200	0	0
1268	XP_021744588.1 10 kDa chaperonin, mitochondrial-like [Chenopodium quinoa]; XP_021745588.1 10 kDa chaperonin, mitochondrial-like [Chenopodium quinoa]; XP_021713468.1 FK506-binding protein 3-like [Chenopodium quinoa]	10.581	14.795		3.5	4.5	0	5	3.5	6	0	4.5	40.2	51	0	66	44.35	74.2	0	60.85	14488000	22456000	0	73062000	28833000	100050000	0	74511500
1269	XP_021736162.1 60S ribosomal protein L27-2-like [Chenopodium quinoa]; XP_021730626.1 60S ribosomal protein L27-2-like [Chenopodium quinoa]	15.712	14.785		5.5	5.5	0	4	6	4	0	2.5	34.45	35.55	0	28.1	38.5	28.5	0	15.95	28285000	33321500	0	14075000	23559000	9884850	0	19235000
1270	XP_021731890.1 cytochrome c oxidase subunit 5b-1, mitochondrial-like [Chenopodium quinoa]; XP_021731887.1 cytochrome c oxidase subunit 5b-1, mitochondrial-like [Chenopodium quinoa]	19.108	14.721		3	3	0	4.5	5	6	0	3.5	24.6	26.9	0	37.15	39.2	39.8	0	37.15	17167500	29784000	0	64912500	23745500	72165500	0	43648000
1271	XP_021775833.1 11-beta-hydroxysteroid dehydrogenase 1B-like [Chenopodium quinoa]	38.666	14.717		5.5	4.5	0	0	6.5	4.5	0	0	17.6	15.15	0	0	21.5	15.95	0	0	12726150	9772700	0	0	13894500	5969650	0	0
1272	XP_021726612.1 protein MOTHER of FT and TFL1-like [Chenopodium quinoa]	20.041	14.697		0	0	0	0	5	4.5	0	0	0	0	0	0	54.2	44.15	0	0	0	0	0	0	1797250	6480650	0	0
1273	XP_021754875.1 ferredoxin--nitrite reductase, chloroplastic-like [Chenopodium quinoa]; XP_021726130.1 ferredoxin--nitrite reductase, chloroplastic [Chenopodium quinoa]	67.348	14.657		6.5	3.5	0	0	3.5	2	0	0	14.4	8.5	0	0	7.35	5	0	0	7515000	6502200	0	0	2373300	889855	0	0
1274	XP_021762306.1 eukaryotic translation initiation factor 5B-like [Chenopodium quinoa]; XP_021762314.1 LOW QUALITY PROTEIN: eukaryotic translation initiation factor 5B-like [Chenopodium quinoa]	140.14	14.626		3	0	0	0	4.5	0	0	0	3.45	0	0	0	6.1	0	0	0	2782100	0	0	0	2316350	0	0	0
1275	XP_021716755.1 uncharacterized protein At2g27730, mitochondrial-like [Chenopodium quinoa]	12.315	14.605	UNCHARACTERIZED	0	0	0	2	2	2	0	2	0	0	0	31	31	31	0	31	0	0	0	108960000	18953500	26445000	0	91364000
1276	XP_021724195.1 probable calcium-binding protein CML49 [Chenopodium quinoa]; XP_021741061.1 probable calcium-binding protein CML49 [Chenopodium quinoa]	32.919	14.604		1	1.5	0	0	1.5	1.5	0	2	6.9	8.9	0	0	8.9	8.9	0	10.9	4885600	4303850	0	0	851095	1162510	0	1794400
1277	XP_021733485.1 uncharacterized protein LOC110700278 [Chenopodium quinoa]; XP_021762782.1 adrenodoxin homolog, mitochondrial-like [Chenopodium quinoa]	18.546	14.6	UNCHARACTERIZED	3.5	4	0	5	5	4.5	0	4	28.55	32.15	0	42.3	42.3	38.7	0	31.55	7486750	8619950	0	15294000	14057000	10550500	0	8849050
1278	XP_021757604.1 V-type proton ATPase subunit E [Chenopodium quinoa]; XP_021754298.1 V-type proton ATPase subunit E-like [Chenopodium quinoa]	26.336	14.572		2	0	0	0	0	0	0	0	10	0	0	0	0	0	0	0	7806950	0	0	0	0	0	0	0
1279	XP_021765385.1 NADH dehydrogenase [ubiquinone] 1 alpha subcomplex subunit 8-A-like [Chenopodium quinoa]; XP_021749664.1 NADH dehydrogenase [ubiquinone] 1 alpha subcomplex subunit 8-A-like [Chenopodium quinoa]	12.055	14.57		3	2.5	0	3	4	3.5	0	0	48.6	38.6	0	48.6	49.5	49.05	0	0	4173350	4332750	0	12180500	8356950	17305000	0	0
1280	XP_021749487.1 MLP-like protein 43 [Chenopodium quinoa]; XP_021745405.1 MLP-like protein 43 [Chenopodium quinoa]; XP_021745404.1 MLP-like protein 43 [Chenopodium quinoa]	17.939	14.412		3	2.5	0	0	2	2.5	0	2.5	26.3	21.5	0	0	20.5	23.4	0	23.4	14192000	10232850	0	0	16127000	13065000	0	18163000
1281	XP_021765010.1 uncharacterized protein LOC110729576 [Chenopodium quinoa]; XP_021726748.1 uncharacterized protein LOC110693882 [Chenopodium quinoa]	36.337	14.366	UNCHARACTERIZED	2	1.5	0	0	3	0	0	2.5	10.9	9.15	0	0	15.6	0	0	13.85	2711000	1857750	0	0	2030700	0	0	1958700
1282	XP_021732391.1 nudix hydrolase 3 [Chenopodium quinoa]	87.49	14.357		0	2.5	0	0	3.5	6.5	0	0	0	4	0	0	6.95	11.5	0	0	0	3254200	0	0	3522300	7639750	0	0
1283	XP_021750986.1 uncharacterized protein LOC110716647 [Chenopodium quinoa]	35.236	14.354	UNCHARACTERIZED	0	2.5	0	0	2.5	3.5	0	0	0	12	0	0	11.5	16.25	0	0	0	4633300	0	0	3350700	5184800	0	0
1284	XP_021756230.1 splicing factor 3B subunit 1-like [Chenopodium quinoa]; XP_021748677.1 splicing factor 3B subunit 1-like [Chenopodium quinoa]; XP_021756066.1 splicing factor 3B subunit 1-like [Chenopodium quinoa]	142.6	14.285		3.5	2.5	0	0	0	0	0	0	3.65	2.6	0	0	0	0	0	0	4432950	2996450	0	0	0	0	0	0
1285	XP_021719798.1 cysteine proteinase inhibitor 1-like [Chenopodium quinoa]	13.008	14.176		5.5	0	0	0	5	6	0	0	62.4	0	0	0	62.4	62.4	0	0	4911250	0	0	0	6347950	16441500	0	0
1286	XP_021760809.1 uncharacterized protein LOC110725642 [Chenopodium quinoa]; XP_021741720.1 uncharacterized protein LOC110707942 [Chenopodium quinoa]	14.147	14.102	UNCHARACTERIZED	0	0	0	0	2.5	0	0	0	0	0	0	0	27.35	0	0	0	0	0	0	0	8145600	0	0	0
1287	XP_021771981.1 zinc finger CCCH domain-containing protein 14-like [Chenopodium quinoa]; XP_021728873.1 zinc finger CCCH domain-containing protein 14-like [Chenopodium quinoa]	31.466	14.099		3	0	0	0	0	0	0	0	13.75	0	0	0	0	0	0	0	3582800	0	0	0	0	0	0	0
1288	XP_021756289.1 arginase 1, mitochondrial-like [Chenopodium quinoa]	37.163	14.097		7.5	0	0	0	6.5	8.5	0	0	31.5	0	0	0	29.6	38.9	0	0	3212200	0	0	0	3034150	7300650	0	0
1289	XP_021759527.1 adenine phosphoribosyltransferase 1-like [Chenopodium quinoa]; XP_021728439.1 adenine phosphoribosyltransferase 1-like [Chenopodium quinoa]	27.83	14.049		4.5	4	2	3	5	4	0	5	27.25	23.7	13.3	18.2	29.8	22.7	0	29.8	4496250	2732150	2996000	2181950	3927800	2765100	0	8171900
1290	XP_021769203.1 UPF0160 protein-like [Chenopodium quinoa]; XP_021732486.1 UPF0160 protein-like [Chenopodium quinoa]	42.602	13.945		4.5	3.5	0	0	6	4	0	0	15.2	11.95	0	0	22	13.4	0	0	3740450	3663400	0	0	5115350	3337800	0	0
1291	XP_021738565.1 phospholipase A-2-activating protein-like [Chenopodium quinoa]; XP_021731633.1 phospholipase A-2-activating protein-like [Chenopodium quinoa]	83.517	13.93		4.5	0	0	0	3.5	0	0	0	9.3	0	0	0	6.8	0	0	0	3548000	0	0	0	3179100	0	0	0
1292	XP_021759514.1 peamaclein-like [Chenopodium quinoa]	9.3639	13.845		0	0	0	0	2	0	0	0	0	0	0	0	31	0	0	0	0	0	0	0	7389700	0	0	0
1293	XP_021760136.1 isocitrate dehydrogenase [NAD] catalytic subunit 5, mitochondrial-like [Chenopodium quinoa]	39.614	13.841		3.5	2	0	0	3.5	0	0	0	14.4	8.4	0	0	13.35	0	0	0	8970250	5994450	0	0	6609150	0	0	0
1294	XP_021758167.1 transcription initiation factor TFIID subunit 15b-like [Chenopodium quinoa]; XP_021758166.1 transcription initiation factor TFIID subunit 15b-like [Chenopodium quinoa]; XP_021737991.1 transcription initiation factor TFIID subunit 15b-like [Chenopodium quinoa]	16.962	13.762		2	0	0	3	3.5	0	0	0	32.9	0	0	31.05	42.55	0	0	0	4886600	0	0	12033500	8004300	0	0	0
1295	XP_021721419.1 KH domain-containing protein At4g18375-like [Chenopodium quinoa]; XP_021721418.1 KH domain-containing protein At4g18375-like [Chenopodium quinoa]; XP_021765859.1 KH domain-containing protein At4g18375-like isoform X1 [Chenopodium quinoa]	58.264	13.734		3.5	3	0	0	6	0	0	0	9.3	6.8	0	0	14.9	0	0	0	4203400	3930200	0	0	4924150	0	0	0
1296	XP_021722492.1 ras-related protein Rab11B [Chenopodium quinoa]; XP_021733384.1 ras-related protein Rab11B [Chenopodium quinoa]; XP_021726560.1 ras-related protein RABA1f-like [Chenopodium quinoa]; XP_021766009.1 ras-related protein RABA1f [Chenopodium quinoa]	23.981	13.699		4	3.5	0	0	3.5	0	0	0	22.4	19.4	0	0	19.85	0	0	0	11438500	11795500	0	0	13650500	0	0	0
1297	XP_021771635.1 imidazole glycerol phosphate synthase hisHF, chloroplastic-like isoform X1 [Chenopodium quinoa]; XP_021771636.1 imidazole glycerol phosphate synthase hisHF, chloroplastic-like isoform X2 [Chenopodium quinoa]	63.637	13.679		0	0	0	0	3	0	0	0	0	0	0	0	6.9	0	0	0	0	0	0	0	1822800	0	0	0
1298	XP_021736657.1 uncharacterized protein LOC110703209 [Chenopodium quinoa]; XP_021731775.1 uncharacterized protein LOC110698617 [Chenopodium quinoa]	52.147	13.64	UNCHARACTERIZED	3.5	3.5	0	0	5.5	5.5	0	0	12.2	11.75	0	0	17.5	17.5	0	0	5552750	5792500	0	0	4717900	6132950	0	0
1299	XP_021714170.1 asparagine synthetase [glutamine-hydrolyzing] 2 [Chenopodium quinoa]; XP_021751733.1 asparagine synthetase [glutamine-hydrolyzing] 2-like [Chenopodium quinoa]	63.153	13.638		0	0	0	0	1	0	0	0	0	0	0	0	3.2	0	0	0	0	0	0	0	3828250	0	0	0
1300	XP_021746995.1 uncharacterized protein LOC110712850 [Chenopodium quinoa]; XP_021741119.1 uncharacterized protein LOC110707394 [Chenopodium quinoa]; XP_021741118.1 uncharacterized protein LOC110707393 [Chenopodium quinoa]	23.158	13.634	UNCHARACTERIZED	0	0	0	0	4	3.5	0	0	0	0	0	0	29.4	24.9	0	0	0	0	0	0	3410250	4858250	0	0
1301	XP_021735444.1 threonine--tRNA ligase, mitochondrial 1-like [Chenopodium quinoa]; XP_021750560.1 threonine--tRNA ligase, mitochondrial 1-like [Chenopodium quinoa]	78.63	13.62		6	4.5	0	0	3.5	0	0	0	12.15	7.9	0	0	6.1	0	0	0	8184700	5729500	0	0	7968200	0	0	0
1302	XP_021773910.1 trifunctional UDP-glucose 4,6-dehydratase/UDP-4-keto-6-deoxy-D-glucose 3,5-epimerase/UDP-4-keto-L-rhamnose-reductase RHM1 [Chenopodium quinoa]	75.905	13.595		3.5	0	0	0	6	0	0	0	8	0	0	0	13.6	0	0	0	2711900	0	0	0	2784200	0	0	0
1303	XP_021771405.1 acetyl-CoA acetyltransferase, cytosolic 1-like [Chenopodium quinoa]; XP_021740727.1 acetyl-CoA acetyltransferase, cytosolic 1-like [Chenopodium quinoa]	43.651	13.548		0	0	0	0	0	0	0	0	0	0	0	0	0	0	0	0	0	0	0	0	0	0	0	0
1304	XP_021769483.1 peptide-N4-(N-acetyl-beta-glucosaminyl)asparagine amidase A [Chenopodium quinoa]	66.286	13.547		0	0	0	0	0	2.5	0	0	0	0	0	0	0	5.55	0	0	0	0	0	0	0	4846950	0	0
1305	XP_021760822.1 NHP2-like protein 1 [Chenopodium quinoa]; XP_021741712.1 NHP2-like protein 1 [Chenopodium quinoa]	13.847	13.429		4	3.5	0	0	3.5	4	0	0	50	46.9	0	0	46.1	50	0	0	12769500	9588900	0	0	11174500	12419000	0	0
1306	XP_021714564.1 uncharacterized protein LOC110682529 isoform X2 [Chenopodium quinoa]; XP_021714562.1 uncharacterized protein LOC110682529 isoform X1 [Chenopodium quinoa]; XP_021718053.1 uncharacterized protein LOC110685833 [Chenopodium quinoa]	80.439	13.417	UNCHARACTERIZED	2	0	0	0	2	0	0	0	7.3	0	0	0	7.3	0	0	0	2656600	0	0	0	726900	0	0	0
1307	XP_021769120.1 60S ribosomal protein L35a-3 [Chenopodium quinoa]; XP_021741010.1 60S ribosomal protein L35a-3 [Chenopodium quinoa]; XP_021732400.1 60S ribosomal protein L35a-3 [Chenopodium quinoa]; XP_021724148.1 60S ribosomal protein L35a-3 [Chenopodium quinoa]	12.827	13.36		0	2	0	0	2.5	0	0	0	0	14.3	0	0	34.8	0	0	0	0	7623700	0	0	11898500	0	0	0
1308	XP_021743521.1 uncharacterized protein LOC110709622 [Chenopodium quinoa]; XP_021740190.1 uncharacterized protein LOC110706569 [Chenopodium quinoa]	30.115	13.108	UNCHARACTERIZED	0	0	0	0	0	0	0	2.5	0	0	0	0	0	0	0	13.3	0	0	0	0	0	0	0	3303600
1309	XP_021755146.1 non-specific phospholipase C4-like [Chenopodium quinoa]; XP_021735550.1 non-specific phospholipase C3-like [Chenopodium quinoa]	57.671	13.087		2.5	2	0	0	2	2	0	0	8.65	7.4	0	0	7.4	7.4	0	0	5467900	4340650	0	0	3343800	2213400	0	0
1310	XP_021758780.1 probable histone H2A.3 [Chenopodium quinoa]; XP_021725957.1 probable histone H2A.3 [Chenopodium quinoa]; XP_021726258.1 protein H2A.7-like [Chenopodium quinoa]; XP_021719590.1 probable histone H2A.3 [Chenopodium quinoa]	13.917	12.993		3	3	0	0	3	3	0	2	29.5	29.5	0	0	29.5	29.5	0	24.2	24144000	24391500	0	0	27509500	19964500	0	26856500
1311	XP_021740322.1 protein CutA, chloroplastic-like [Chenopodium quinoa]	20.739	12.977		2.5	2.5	0	2.5	2	2.5	0	0	17.2	22.45	0	17.2	20.6	22.45	0	0	9325350	10402000	0	12489000	7262250	50764000	0	0
1312	XP_021752151.1 NADPH-dependent aldo-keto reductase, chloroplastic-like [Chenopodium quinoa]; XP_021774840.1 NADPH-dependent aldo-keto reductase, chloroplastic-like [Chenopodium quinoa]	34.87	12.921		0	0	0	0	4	4.5	0	0	0	0	0	0	17.55	21	0	0	0	0	0	0	4424700	5015800	0	0
1313	XP_021724435.1 heterogeneous nuclear ribonucleoprotein 1-like [Chenopodium quinoa]; XP_021766368.1 heterogeneous nuclear ribonucleoprotein 1-like [Chenopodium quinoa]	36.479	12.917		0	0	0	2	3.5	4.5	0	2.5	0	0	0	9.2	16.45	21.05	0	10.35	0	0	0	4640400	4017300	5260100	0	5013300
1314	XP_021744435.1 3-oxoacyl-[acyl-carrier-protein] reductase 4-like [Chenopodium quinoa]; XP_021746510.1 3-oxoacyl-[acyl-carrier-protein] reductase 4-like isoform X2 [Chenopodium quinoa]	41.451	12.907		0	0	0	0	3.5	0	0	0	0	0	0	0	19	0	0	0	0	0	0	0	4621850	0	0	0
1315	XP_021772382.1 uncharacterized protein LOC110736472 [Chenopodium quinoa]	96.475	12.875	UNCHARACTERIZED	0	4.5	0	0	5	0	0	0	0	6.6	0	0	7.9	0	0	0	0	7652000	0	0	5888950	0	0	0
1316	XP_021743659.1 universal stress protein PHOS34-like [Chenopodium quinoa]	18.641	12.815		0	2.5	1.5	0	3	0	0	0	0	21.7	12	0	25.7	0	0	0	0	5695750	10543450	0	5530650	0	0	0
1317	XP_021731657.1 calnexin homolog [Chenopodium quinoa]	61.404	12.807		14.5	13	0	0	13	15.5	0	0	30	26.25	0	0	25.6	30.4	0	0	6611800	6650950	0	0	7567750	10122500	0	0
1318	XP_021759904.1 cytokinin dehydrogenase 5-like [Chenopodium quinoa]; XP_021758327.1 cytokinin dehydrogenase 5-like [Chenopodium quinoa]	59.033	12.803		0	2.5	0	0	0	4.5	0	0	0	9.35	0	0	0	16.2	0	0	0	3118950	0	0	0	3892700	0	0
1319	XP_021739905.1 4-hydroxy-tetrahydrodipicolinate reductase 2, chloroplastic-like [Chenopodium quinoa]; XP_021730384.1 4-hydroxy-tetrahydrodipicolinate reductase 2, chloroplastic-like [Chenopodium quinoa]	36.623	12.754		0	0	0	0	2	0	0	0	0	0	0	0	11	0	0	0	0	0	0	0	3542600	0	0	0
1320	XP_021720447.1 aldehyde dehydrogenase family 7 member B4-like [Chenopodium quinoa]	54.53	12.713		0	9.5	0	0	0	0	0	0	0	36	0	0	0	0	0	0	0	2625100	0	0	0	0	0	0
1321	XP_021746464.1 methionine S-methyltransferase-like [Chenopodium quinoa]	120.64	12.707		5.5	0	0	0	6.5	0	0	0	5.85	0	0	0	6.85	0	0	0	362965000	0	0	0	405585000	0	0	0
1322	XP_021742145.1 serine/threonine protein phosphatase 2A regulatory subunit Bbeta-like isoform X2 [Chenopodium quinoa]; XP_021738067.1 serine/threonine protein phosphatase 2A regulatory subunit Bbeta-like [Chenopodium quinoa]	62.107	12.695		0	0	0	1.5	3.5	3	0	0	0	0	0	4.45	11.65	7.1	0	0	0	0	0	5292850	3881500	7954550	0	0
1323	XP_021725459.1 histone-binding protein N1/N2-like [Chenopodium quinoa]; XP_021758308.1 histone-binding protein N1/N2-like [Chenopodium quinoa]	49.783	12.655		2	0	0	0	3	2.5	0	0	8.2	0	0	0	10.9	9.55	0	0	2536850	0	0	0	1836400	2657050	0	0
1324	XP_021716832.1 1,4-alpha-glucan-branching enzyme 2-2, chloroplastic/amyloplastic-like [Chenopodium quinoa]	97.994	12.643		0	0	0	18.5	32.5	0	0	24.5	0	0	0	32.25	45.15	0	0	39.15	0	0	0	21031500	13333050	0	0	27127000
1325	XP_021746939.1 uncharacterized protein LOC110712792 isoform X2 [Chenopodium quinoa]; XP_021746938.1 uncharacterized protein LOC110712792 isoform X1 [Chenopodium quinoa]; XP_021717750.1 protein seele [Chenopodium quinoa]	19.2	12.636	UNCHARACTERIZED	0	0	0	0	3	0	0	0	0	0	0	0	21.4	0	0	0	0	0	0	0	3797400	0	0	0
1326	XP_021716275.1 transcription initiation factor TFIID subunit 15b-like [Chenopodium quinoa]; XP_021720985.1 transcription initiation factor TFIID subunit 15b-like [Chenopodium quinoa]	44.86	12.508		0	0	0	4	0	0	0	2.5	0	0	0	12.65	0	0	0	6.25	0	0	0	9456750	0	0	0	5469550
1327	YP_009380112.1 ribosomal protein S16 (chloroplast) [Chenopodium quinoa]	10.391	12.486		0	0	0	0	2	0	0	0	0	0	0	0	33.3	0	0	0	0	0	0	0	5717950	0	0	0
1328	XP_021758456.1 asparagine--tRNA ligase, cytoplasmic 1-like [Chenopodium quinoa]; XP_021762282.1 asparagine--tRNA ligase, cytoplasmic 1-like [Chenopodium quinoa]	63.974	12.479		6	4	0	0	8	2.5	0	0	11.4	7.65	0	0	15.6	3.95	0	0	7845550	5411350	0	0	6213650	4127900	0	0
1329	XP_021720611.1 uncharacterized protein LOC110688204 [Chenopodium quinoa]	68.529	12.465	UNCHARACTERIZED	0	0	0	0	3	0	0	0	0	0	0	0	7.6	0	0	0	0	0	0	0	6925100	0	0	0
1330	XP_021762165.1 U2 small nuclear ribonucleoprotein A-like [Chenopodium quinoa]; XP_021755554.1 U2 small nuclear ribonucleoprotein A-like [Chenopodium quinoa]; XP_021755553.1 U2 small nuclear ribonucleoprotein A-like [Chenopodium quinoa]	32.166	12.465		0	0	0	0	3	0	0	2.5	0	0	0	0	13.7	0	0	11.1	0	0	0	0	4440250	0	0	3407850
1331	XP_021717542.1 uncharacterized protein LOC110685341 [Chenopodium quinoa]; XP_021717541.1 uncharacterized protein LOC110685341 [Chenopodium quinoa]; XP_021717494.1 uncharacterized protein LOC110685313 [Chenopodium quinoa]	36.965	12.426	UNCHARACTERIZED	3.5	2.5	0	2	4	3	0	0	17.3	12	0	12.9	20.6	14	0	0	6413650	5508550	0	2602150	12982500	7843000	0	0
1332	XP_021732568.1 uncharacterized protein LOC110699354 [Chenopodium quinoa]; XP_021769268.1 polyadenylate-binding protein-interacting protein 2-like [Chenopodium quinoa]	16.57	12.424	UNCHARACTERIZED	3.5	4	0	2.5	4	4	0	0	33.7	36.8	0	22.6	36.8	36.8	0	0	8764200	8576250	0	11232400	5418600	10170650	0	0
1333	XP_021753540.1 V-type proton ATPase subunit a3-like [Chenopodium quinoa]; XP_021738681.1 V-type proton ATPase subunit a3-like [Chenopodium quinoa]	92.87	12.413		3.5	0	0	0	0	0	0	0	7	0	0	0	0	0	0	0	1707300	0	0	0	0	0	0	0
1334	XP_021752323.1 uncharacterized protein LOC110717847 [Chenopodium quinoa]; XP_021774726.1 uncharacterized protein LOC110738641 [Chenopodium quinoa]	35.966	12.389	UNCHARACTERIZED	3.5	2.5	0	0	4.5	2.5	0	0	13.45	9.1	0	0	17.2	9.6	0	0	25231500	18388000	0	0	15049500	16195500	0	0
1335	XP_021730326.1 universal stress protein PHOS32 [Chenopodium quinoa]	18.271	12.369		3.5	3	0	2	5	3.5	0	2.5	23.8	18.3	0	12.8	33.5	22.55	0	15.55	18425500	12314000	0	3954000	17444500	9575600	0	14404150
1336	XP_021731984.1 protein disulfide isomerase-like 1-6 [Chenopodium quinoa]	59.492	12.358		2.5	0	0	0	0	0	0	0	6.55	0	0	0	0	0	0	0	1620300	0	0	0	0	0	0	0
1337	XP_021773442.1 uncharacterized protein LOC110737394 [Chenopodium quinoa]; XP_021773441.1 uncharacterized protein LOC110737394 [Chenopodium quinoa]; XP_021759684.1 uncharacterized protein LOC110724576 [Chenopodium quinoa]	71.528	12.334	UNCHARACTERIZED	0	0	0	0	3	2.5	0	0	0	0	0	0	7.5	5.9	0	0	0	0	0	0	3115100	4291100	0	0
1338	XP_021745819.1 cysteine proteinase inhibitor 2-like [Chenopodium quinoa]	25.691	12.325		3	3	0	0	2.5	3	1.5	2	15.7	15.7	0	0	13.45	15.7	9.45	11.7	15387500	19875500	0	0	8677350	19817500	27580500	20299000
1339	XP_021768818.1 biotin carboxyl carrier protein of acetyl-CoA carboxylase 1, chloroplastic-like [Chenopodium quinoa]	28.819	12.322		3	0	0	3.5	3.5	3	0	0	15.4	0	0	17.75	17.4	15.75	0	0	4063150	0	0	3791100	3739600	9848150	0	0
1340	XP_021743786.1 serine hydroxymethyltransferase 2, mitochondrial [Chenopodium quinoa]; XP_021759815.1 serine hydroxymethyltransferase 2, mitochondrial-like [Chenopodium quinoa]	57.444	12.228		3.5	3	0	0	4	0	0	0	9.5	8	0	0	11	0	0	0	3748000	3932550	0	0	4469450	0	0	0
1341	XP_021758543.1 2S albumin-like [Chenopodium quinoa]	17.476	12.16		2	2	2	2.5	0	2	0	1.5	9.1	9.1	15.9	18.2	0	9.1	0	6.8	233025000	365440000	336460000	1.3425e+09	0	478544000	0	9.57905e+08
1342	XP_021723218.1 non-specific lipid-transfer protein 1-like [Chenopodium quinoa]; XP_021723217.1 non-specific lipid-transfer protein 1-like [Chenopodium quinoa]	12.537	12.157		0	0	0	2	0	0	0	2.5	0	0	0	16.5	0	0	0	23.15	0	0	0	9069900	0	0	0	23298500
1343	XP_021733999.1 ras GTPase-activating protein-binding protein 1-like [Chenopodium quinoa]	49.736	12.148		2	2	0	0	0	2	0	0	4.7	4.7	0	0	0	4.7	0	0	2923400	2798650	0	0	0	4970200	0	0
1344	XP_021722541.1 uncharacterized protein LOC110690024 [Chenopodium quinoa]; XP_021721133.1 uncharacterized protein LOC110688698 [Chenopodium quinoa]; XP_021721132.1 uncharacterized protein LOC110688698 [Chenopodium quinoa]	14.412	12.134	UNCHARACTERIZED	0	0	0	0	2	0	0	0	0	0	0	0	20.3	0	0	0	0	0	0	0	2138000	0	0	0
1345	XP_021745494.1 2-dehydro-3-deoxyphosphooctonate aldolase 1-like [Chenopodium quinoa]; XP_021739163.1 2-dehydro-3-deoxyphosphooctonate aldolase 1 [Chenopodium quinoa]; XP_021726176.1 2-dehydro-3-deoxyphosphooctonate aldolase 1-like [Chenopodium quinoa]	31.482	12.129		5	4.5	0	0	5	0	0	0	22.75	20.7	0	0	22.8	0	0	0	3061500	2436200	0	0	2918250	0	0	0
1346	YP_009561128.1 NADH dehydrogenase subunit 9 (mitochondrion) [Chenopodium quinoa]	22.939	12.08		0	0	0	0	4	3	0	2	0	0	0	0	18.2	18.2	0	11.7	0	0	0	0	6180850	6135300	0	16969850
1347	XP_021745917.1 transcription elongation factor SPT6 homolog [Chenopodium quinoa]; XP_021748924.1 transcription elongation factor SPT6 homolog [Chenopodium quinoa]	183.86	12.021		0	0	0	0	0	2.5	0	0	0	0	0	0	0	2.8	0	0	0	0	0	0	0	1767850	0	0
1348	XP_021770260.1 NADH dehydrogenase [ubiquinone] flavoprotein 2, mitochondrial-like [Chenopodium quinoa]; XP_021764311.1 NADH dehydrogenase [ubiquinone] flavoprotein 2, mitochondrial-like [Chenopodium quinoa]	28.735	12.021		3.5	3	0	0	4	3	0	0	20.85	18.9	0	0	23.2	18.9	0	0	17534500	12831000	0	0	21723500	16664500	0	0
1349	XP_021753342.1 polyadenylate-binding protein 2-like [Chenopodium quinoa]	71.695	11.973		13	0	0	0	14.5	0	0	0	25.5	0	0	0	30.95	0	0	0	9434750	0	0	0	6763000	0	0	0
1350	XP_021728344.1 protein disulfide isomerase-like 1-4 [Chenopodium quinoa]	64.758	11.936		12	0	0	0	12.5	12.5	0	0	30.85	0	0	0	32.85	32.8	0	0	5685000	0	0	0	9852850	11194450	0	0
1351	XP_021755292.1 protein IN2-1 homolog B-like [Chenopodium quinoa]	26.223	11.912		12	12	0	12	11.5	12	0	10	61.7	61.7	0	62.1	60	61.7	0	51.7	32638000	28567500	0	8739250	9229950	51051000	0	14034500
1352	XP_021752100.1 ureidoglycolate hydrolase-like [Chenopodium quinoa]	51.37	11.911		0	0	0	0	4	0	0	0	0	0	0	0	11.45	0	0	0	0	0	0	0	5642750	0	0	0
1353	XP_021717201.1 peptide methionine sulfoxide reductase B5-like [Chenopodium quinoa]; XP_021776210.1 peptide methionine sulfoxide reductase B5-like [Chenopodium quinoa]	24.781	11.886		2	0	0	5.5	3	3	0	4	14.3	0	0	32.8	20.1	20.3	0	23.85	3682350	0	0	13740500	4848300	4548100	0	5678700
1354	XP_021776200.1 proline iminopeptidase-like [Chenopodium quinoa]; XP_021776199.1 proline iminopeptidase-like [Chenopodium quinoa]; XP_021776198.1 proline iminopeptidase-like [Chenopodium quinoa]; XP_021776196.1 proline iminopeptidase-like [Chenopodium quinoa];	37.799	11.846		0	0	0	0	0	3	0	0	0	0	0	0	0	16	0	0	0	0	0	0	0	3863200	0	0
1355	XP_021755626.1 exportin-2-like [Chenopodium quinoa]; XP_021762100.1 exportin-2-like [Chenopodium quinoa]	109.34	11.842		0	0	0	0	5.5	0	0	0	0	0	0	0	8.45	0	0	0	0	0	0	0	2039350	0	0	0
1356	XP_021768679.1 heat shock 70 kDa protein 17-like [Chenopodium quinoa]	99.034	11.839		0	0	0	0	3	0	0	0	0	0	0	0	4.85	0	0	0	0	0	0	0	6904850	0	0	0
1357	XP_021716282.1 gamma-interferon-inducible lysosomal thiol reductase-like isoform X2 [Chenopodium quinoa]	28.583	11.833		0	0	0	0	3	3.5	0	0	0	0	0	0	26.2	36.7	0	0	0	0	0	0	2845000	16043000	0	0
1358	XP_021767751.1 heterogeneous nuclear ribonucleoprotein Q-like isoform X2 [Chenopodium quinoa]; XP_021767750.1 heterogeneous nuclear ribonucleoprotein Q-like isoform X2 [Chenopodium quinoa]	51.799	11.809		0	0	0	2	4	2	0	2.5	0	0	0	6.65	11.8	7.2	0	7.5	0	0	0	1488400	2317250	2159000	0	2184200
1359	XP_021737514.1 dynamin-2B-like [Chenopodium quinoa]; XP_021720288.1 dynamin-2B-like [Chenopodium quinoa]	99.66	11.736		0	0	0	0	0	0	0	0	0	0	0	0	0	0	0	0	0	0	0	0	0	0	0	0
1360	XP_021716580.1 17.4 kDa class III heat shock protein-like [Chenopodium quinoa]; XP_021716579.1 17.4 kDa class III heat shock protein-like [Chenopodium quinoa]; XP_021716578.1 17.4 kDa class III heat shock protein-like [Chenopodium quinoa]	16.884	11.699		0	0	0	3.5	0	0	0	3.5	0	0	0	31.8	0	0	0	31.8	0	0	0	1715000	0	0	0	2488800
1361	XP_021748830.1 transketolase, chloroplastic-like [Chenopodium quinoa]	80.42	11.696		0	11.5	0	0	14	0	0	0	0	19.6	0	0	23.7	0	0	0	0	5448600	0	0	5263600	0	0	0
1362	XP_021724139.1 villin-3-like [Chenopodium quinoa]; XP_021740999.1 villin-3-like [Chenopodium quinoa]; XP_021740998.1 villin-3-like [Chenopodium quinoa]	108.21	11.69		0	0	0	0	3.5	0	0	0	0	0	0	0	5.1	0	0	0	0	0	0	0	2271250	0	0	0
1363	XP_021745484.1 uncharacterized protein LOC110711413, partial [Chenopodium quinoa]; XP_021739185.1 bark storage protein A-like [Chenopodium quinoa]	37.039	11.662	UNCHARACTERIZED	0	0	0	0	0	2	0	0	0	0	0	0	0	6.8	0	0	0	0	0	0	0	9947650	0	0
1364	YP_009380253.1 ribosomal protein S3 (chloroplast) [Chenopodium album];YP_009380169.1 ribosomal protein S3 (chloroplast) [Chenopodium quinoa]	24.916	11.656		2.5	0	0	0	3.5	0	0	0	11.75	0	0	0	18.2	0	0	0	7116550	0	0	0	5438900	0	0	0
1365	XP_021772977.1 LOW QUALITY PROTEIN: glutathione synthetase, chloroplastic [Chenopodium quinoa]; XP_021742456.1 glutathione synthetase, chloroplastic-like [Chenopodium quinoa]	62.205	11.613		0	0	0	0	0	4.5	0	0	0	0	0	0	0	11.3	0	0	0	0	0	0	0	2573400	0	0
1366	XP_021766738.1 ankyrin repeat domain-containing protein 2B-like [Chenopodium quinoa]	36.976	11.573		0	0	0	0	0	11.5	0	0	0	0	0	0	0	53.5	0	0	0	0	0	0	0	6741550	0	0
1367	XP_021744581.1 putative methyltransferase DDB_G0268948 [Chenopodium quinoa]; XP_021746980.1 putative methyltransferase DDB_G0268948 isoform X2 [Chenopodium quinoa]; XP_021746979.1 putative methyltransferase DDB_G0268948 isoform X1 [Chenopodium quinoa]	30.295	11.492		3	0	0	0	2.5	3.5	0	0	17.1	0	0	0	12.8	18	0	0	5203550	0	0	0	7686900	10567450	0	0
1368	XP_021722988.1 ubiquitin thioesterase otubain-like [Chenopodium quinoa]; XP_021746035.1 ubiquitin thioesterase otubain-like [Chenopodium quinoa]	33.307	11.383		2.5	0	0	0	2.5	0	0	0	14.65	0	0	0	13.3	0	0	0	1763650	0	0	0	1154685	0	0	0
1369	XP_021734303.1 HMG-Y-related protein A-like [Chenopodium quinoa]	20.406	11.376		0	0	0	4	4	5	0	4	0	0	0	46.2	39.2	51.1	0	46.2	0	0	0	34560000	4379200	9753800	0	17141000
1370	XP_021719816.1 eukaryotic translation initiation factor 4G-like isoform X2 [Chenopodium quinoa]; XP_021719815.1 eukaryotic translation initiation factor 4G-like isoform X1 [Chenopodium quinoa]	199.28	11.347		0	0	0	0	2.5	0	0	0	0	0	0	0	2.3	0	0	0	0	0	0	0	1429000	0	0	0
1371	XP_021753295.1 tubulin-folding cofactor A-like [Chenopodium quinoa]; XP_021753294.1 tubulin-folding cofactor A-like [Chenopodium quinoa]; XP_021732756.1 tubulin-folding cofactor A-like [Chenopodium quinoa]	12.708	11.24		0	0	0	4.5	2	0	0	2.5	0	0	0	45.1	27.4	0	0	31.85	0	0	0	19127000	13260000	0	0	22522000
1372	XP_021770177.1 TOM1-like protein 2 [Chenopodium quinoa]; XP_021768825.1 TOM1-like protein 2 [Chenopodium quinoa]	42.68	11.177		0	0	0	0	2.5	3	0	0	0	0	0	0	11.3	13.5	0	0	0	0	0	0	3559800	3821050	0	0
1373	XP_021768019.1 RGG repeats nuclear RNA binding protein A-like isoform X1 [Chenopodium quinoa]	37.692	11.108		0	0	0	9.5	0	0	0	0	0	0	0	31	0	0	0	0	0	0	0	21594000	0	0	0	0
1374	XP_021723744.1 uncharacterized protein LOC110691131 [Chenopodium quinoa]; XP_021761220.1 uncharacterized protein LOC110726073 [Chenopodium quinoa]	15.363	11.103	UNCHARACTERIZED	0	0	0	3.5	3.5	2	0	3.5	0	0	0	28.6	31.5	22.5	0	29.35	0	0	0	26839000	5942800	3131150	0	11125500
1375	XP_021745916.1 4-alpha-glucanotransferase DPE2-like [Chenopodium quinoa]; XP_021749230.1 4-alpha-glucanotransferase DPE2-like [Chenopodium quinoa]	111.23	11.103		3	3	0	0	4	0	0	0	4	3.95	0	0	4.9	0	0	0	3743700	2929750	0	0	3816100	0	0	0
1376	XP_021736429.1 guanine nucleotide-binding protein subunit beta-like protein [Chenopodium quinoa]	35.934	11.102		14.5	14	0	0	11.5	0	0	0	66.95	62.4	0	0	48.3	0	0	0	6402200	7359100	0	0	3838300	0	0	0
1377	XP_021744576.1 putative methyltransferase DDB_G0268948 [Chenopodium quinoa]	30.355	11.096		3.5	4	0	0	0	0	0	0	19.4	21.1	0	0	0	0	0	0	6483950	6255350	0	0	0	0	0	0
1378	XP_021745368.1 coatomer subunit epsilon-2-like [Chenopodium quinoa]	32.143	11.062		0	0	0	0	4	3.5	0	0	0	0	0	0	21.5	19.55	0	0	0	0	0	0	1626200	2354550	0	0
1379	XP_021774418.1 diaminopimelate epimerase, chloroplastic-like [Chenopodium quinoa]; XP_021774417.1 diaminopimelate epimerase, chloroplastic-like [Chenopodium quinoa]; XP_021750707.1 diaminopimelate epimerase, chloroplastic-like [Chenopodium quinoa]	39.493	10.957		2	2.5	0	0	2.5	2	0	0	6.1	8	0	0	8	6.1	0	0	5211750	4804500	0	0	4765500	3962950	0	0
1380	XP_021719755.1 plastid-lipid-associated protein, chloroplastic-like [Chenopodium quinoa]; XP_021766820.1 plastid-lipid-associated protein, chloroplastic-like [Chenopodium quinoa]	34.637	10.858		2	0	0	0	3	2	0	0	8.8	0	0	0	19.5	8.8	0	0	2671650	0	0	0	2631150	4410450	0	0
1381	XP_021743153.1 uncharacterized protein LOC110709246 [Chenopodium quinoa]	16.946	10.853	UNCHARACTERIZED	0	0	0	4	0	3	0	3.5	0	0	0	26.5	0	21.9	0	23.85	0	0	0	16182000	0	18666000	0	25021000
1382	XP_021754541.1 cell wall / vacuolar inhibitor of fructosidase 1-like [Chenopodium quinoa]; XP_021716470.1 cell wall / vacuolar inhibitor of fructosidase 1-like [Chenopodium quinoa]	19.653	10.781		0	0	0	0	2	2	0	0	0	0	0	0	16.9	16.9	0	0	0	0	0	0	2950900	4018400	0	0
1383	XP_021743498.1 eukaryotic translation initiation factor 4B2-like [Chenopodium quinoa]; XP_021746588.1 eukaryotic translation initiation factor 4B2-like [Chenopodium quinoa]	57.408	10.705		0	0	0	5.5	2.5	0	0	5.5	0	0	0	10.85	4.65	0	0	10.85	0	0	0	15789000	2899800	0	0	11734600
1384	XP_021766395.1 superoxide dismutase [Cu-Zn], chloroplastic [Chenopodium quinoa]	23.638	10.613		0	0	0	4.5	0	0	0	0	0	0	0	34.55	0	0	0	0	0	0	0	11342100	0	0	0	0
1385	XP_021762278.1 glutamyl-tRNA(Gln) amidotransferase subunit B, chloroplastic/mitochondrial-like [Chenopodium quinoa]; XP_021762276.1 glutamyl-tRNA(Gln) amidotransferase subunit B, chloroplastic/mitochondrial-like [Chenopodium quinoa]	60.999	10.597		0	0	0	0	2.5	0	0	0	0	0	0	0	6.55	0	0	0	0	0	0	0	1321850	0	0	0
1386	XP_021748337.1 subtilisin-like protease SBT3.6 [Chenopodium quinoa]	14.122	10.585		4.5	3.5	0	5.5	6	5	0	6	39.1	29.3	0	45.9	45.9	45.9	0	45.9	54348500	49425500	0	249335000	69924000	69026500	0	337320000
1387	XP_021776251.1 fructose-1,6-bisphosphatase, chloroplastic-like [Chenopodium quinoa]; XP_021773961.1 fructose-1,6-bisphosphatase, chloroplastic-like [Chenopodium quinoa]	42.733	10.565		4	4.5	0	0	3.5	3.5	0	0	15.1	15.35	0	0	12.4	12.4	0	0	4410550	5181900	0	0	6038750	4522200	0	0
1388	XP_021742272.1 probable prefoldin subunit 4 [Chenopodium quinoa]; XP_021773131.1 probable prefoldin subunit 4 [Chenopodium quinoa]	14.78	10.498		0	2.5	0	3	3.5	5	0	3	0	23.45	0	27.4	34.15	47.2	0	27.4	0	6898700	0	13757000	6671400	18063500	0	13871500
1389	XP_021751527.1 citrate synthase, mitochondrial-like [Chenopodium quinoa]; XP_021751526.1 citrate synthase, mitochondrial-like [Chenopodium quinoa]; XP_021772157.1 citrate synthase, mitochondrial-like [Chenopodium quinoa]	52.58	10.489		3	2.5	0	0	0	2.5	0	0	11.5	8.95	0	0	0	8.95	0	0	4473450	3147550	0	0	0	4067100	0	0
1390	XP_021725043.1 chitinase-3-like protein 1 [Chenopodium quinoa]	42.389	10.44		0	0	0	0	2.5	1.5	0	1.5	0	0	0	0	16.7	10.5	0	10.5	0	0	0	0	5877600	4274150	0	5113250
1391	XP_021753172.1 CD2 antigen cytoplasmic tail-binding protein 2-like [Chenopodium quinoa]; XP_021776205.1 CD2 antigen cytoplasmic tail-binding protein 2 homolog [Chenopodium quinoa]	42.658	10.401		0	0	0	0	0	4	0	0	0	0	0	0	0	16.4	0	0	0	0	0	0	0	5287350	0	0
1392	XP_021757810.1 3-isopropylmalate dehydratase small subunit 3-like [Chenopodium quinoa]; XP_021757809.1 3-isopropylmalate dehydratase small subunit 3-like [Chenopodium quinoa]	27.695	10.393		0	0	0	0	3	2.5	0	0	0	0	0	0	14.6	11.55	0	0	0	0	0	0	3866050	7101000	0	0
1393	XP_021720919.1 40S ribosomal protein S15a-1-like [Chenopodium quinoa]; XP_021716205.1 40S ribosomal protein S15a-1-like [Chenopodium quinoa]	14.832	10.334		3.5	3.5	2	0	2.5	3	0	0	36.15	31.5	16.9	0	25.4	28.5	0	0	45561500	34520000	80896500	0	49748000	17180500	0	0
1394	XP_021714401.1 peamaclein-like [Chenopodium quinoa]; XP_021735018.1 peamaclein-like [Chenopodium quinoa]	10.27	10.313		2	2	2	2	4	2	2	0	21.1	21.1	21.1	21.1	43.2	21.1	21.1	0	62170000	54422000	132727000	310610000	156890000	79087500	302555000	0
1395	XP_021765125.1 probable proteasome inhibitor [Chenopodium quinoa]	32.005	10.277		0	0	0	3.5	0	4.5	0	2.5	0	0	0	17.5	0	26.65	0	11.65	0	0	0	10141150	0	8112600	0	10135700
1396	XP_021742252.1 serine/arginine-rich splicing factor RSZ22-like [Chenopodium quinoa]; XP_021742240.1 serine/arginine-rich splicing factor RSZ22-like [Chenopodium quinoa]; XP_021726989.1 serine/arginine-rich splicing factor RSZ22-like isoform X2 [Chenopodium quinoa]	20.902	10.245		2.5	1.5	0	4	4	3	0	4.5	16.9	9.95	0	24.2	24.2	18.8	0	27.7	7966900	6106250	0	24408500	4818100	2919050	0	12623500
1397	XP_021723021.1 GEM-like protein 5 [Chenopodium quinoa]; XP_021745794.1 GEM-like protein 5 [Chenopodium quinoa]	30.482	10.244		0	0	0	0	3	3	0	0	0	0	0	0	18.1	18.1	0	0	0	0	0	0	4540800	5100550	0	0
1398	XP_021763151.1 phenylalanine--tRNA ligase beta subunit, cytoplasmic-like [Chenopodium quinoa]; XP_021727352.1 phenylalanine--tRNA ligase beta subunit, cytoplasmic-like [Chenopodium quinoa]	67.971	10.164		2	0	0	0	2.5	0	0	0	6.3	0	0	0	6.15	0	0	0	4040650	0	0	0	3886500	0	0	0
1399	XP_021714381.1 putative oxidoreductase TDA3 [Chenopodium quinoa]; XP_021735055.1 putative oxidoreductase TDA3 [Chenopodium quinoa]	45.17	10.162		2.5	3	0	0	4	3.5	0	0	6.9	8.45	0	0	12	10.45	0	0	3949600	5416550	0	0	7819200	9847900	0	0
1400	XP_021745956.1 universal stress protein PHOS34-like [Chenopodium quinoa]; XP_021745957.1 universal stress protein PHOS34-like [Chenopodium quinoa]; XP_021726829.1 universal stress protein PHOS32-like [Chenopodium quinoa]	26.419	10.158		2.5	3	0	2.5	3.5	3.5	0	0	16.4	18.9	0	18	24.55	22.95	0	0	12644500	9137300	0	9790200	14901000	14693500	0	0
1401	XP_021737416.1 pyruvate dehydrogenase E1 component subunit beta-1, mitochondrial isoform X2 [Chenopodium quinoa]; XP_021737415.1 pyruvate dehydrogenase E1 component subunit beta-1, mitochondrial isoform X1 [Chenopodium quinoa]	35.36	10.037		0	0	0	0	4	0	0	0	0	0	0	0	27.7	0	0	0	0	0	0	0	1659850	0	0	0
1402	XP_021759576.1 chalcone synthase-like [Chenopodium quinoa]	42.578	10.035		11	7.5	0	0	7.5	0	0	0	37.4	27.85	0	0	23.7	0	0	0	15219500	8976900	0	0	5271050	0	0	0
1403	XP_021759725.1 delta-aminolevulinic acid dehydratase, chloroplastic [Chenopodium quinoa]; XP_021759726.1 delta-aminolevulinic acid dehydratase, chloroplastic [Chenopodium quinoa]; XP_021743705.1 delta-aminolevulinic acid dehydratase, chloroplastic-like [Chennopodium quinoa]	47.732	10.035		2	0	0	0	4.5	2	0	0	4.8	0	0	0	14.15	4.8	0	0	3677000	0	0	0	5004300	2389150	0	0
1404	XP_021758478.1 thioredoxin H2-like [Chenopodium quinoa]; XP_021762296.1 thioredoxin H2-like [Chenopodium quinoa]	14.962	9.9739		2	0	0	0	2	0	0	0	18.4	0	0	0	18.4	0	0	0	3292100	0	0	0	5915150	0	0	0
1405	XP_021737735.1 polypyrimidine tract-binding protein homolog 3-like isoform X2 [Chenopodium quinoa]; XP_021771562.1 polypyrimidine tract-binding protein homolog 3-like [Chenopodium quinoa]	49.204	9.9634		0	0	0	0	2	0	0	0	0	0	0	0	7.7	0	0	0	0	0	0	0	3054450	0	0	0
1406	XP_021754074.1 bifunctional dTDP-4-dehydrorhamnose 3,5-epimerase/dTDP-4-dehydrorhamnose reductase-like [Chenopodium quinoa]; XP_021735933.1 bifunctional dTDP-4-dehydrorhamnose 3,5-epimerase/dTDP-4-dehydrorhamnose reductase [Chenopodium quinoa]	34.015	9.916		2.5	0	0	0	2.5	0	0	0	17.15	0	0	0	17.3	0	0	0	2122000	0	0	0	1553800	0	0	0
1407	XP_021728618.1 germin-like protein [Chenopodium quinoa]	24.357	9.9063		0	0	0	0	0	0	0	3	0	0	0	0	0	0	0	24.1	0	0	0	0	0	0	0	24520500
1408	XP_021773927.1 uncharacterized protein LOC110737884 [Chenopodium quinoa]; XP_021726918.1 uncharacterized protein LOC110694072 [Chenopodium quinoa]	39.797	9.9059	UNCHARACTERIZED	0	0	0	0	2	3	0	0	0	0	0	0	9.6	12.8	0	0	0	0	0	0	2276500	4150150	0	0
1409	XP_021720997.1 eukaryotic translation initiation factor 2 subunit alpha homolog [Chenopodium quinoa]; XP_021761195.1 eukaryotic translation initiation factor 2 subunit alpha homolog [Chenopodium quinoa]	39.036	9.8783		2.5	3	0	0	3.5	0	0	0	9.5	10.8	0	0	12.25	0	0	0	3303100	2872650	0	0	3047500	0	0	0
1410	XP_021728586.1 uncharacterized protein LOC110695668 [Chenopodium quinoa]	37.991	9.8705	UNCHARACTERIZED	0	0	0	0	2.5	2	0	0	0	0	0	0	14.45	12.3	0	0	0	0	0	0	3182100	3919950	0	0
1411	XP_021727572.1 cold shock domain-containing protein 3-like [Chenopodium quinoa]; XP_021759843.1 glycine-rich protein 2-like [Chenopodium quinoa]	22.314	9.85		2	3	0	4	3	2	0	2.5	17.1	28.15	0	37.4	24.3	18.9	0	25.45	2965550	3177450	0	23406500	3629950	8134150	0	9367850
1412	XP_021768398.1 primary amine oxidase-like [Chenopodium quinoa]	81.37	9.8011		0	0	0	0	2	0	0	0	0	0	0	0	3.7	0	0	0	0	0	0	0	2592700	0	0	0
1413	XP_021715644.1 protein BOLA4, chloroplastic/mitochondrial-like [Chenopodium quinoa]; XP_021720587.1 protein BOLA4, chloroplastic/mitochondrial-like [Chenopodium quinoa]	19.786	9.7978		0	2	0	2	2	2.5	0	2	0	18.5	0	18.5	18.5	25.25	0	18.5	0	1567750	0	7357300	2256200	31831000	0	4365350
1414	XP_021737903.1 probable acetyltransferase NATA1-like [Chenopodium quinoa]	26.463	9.7978		2	2.5	0	0	4	6	0	0	8.95	10.65	0	0	20.2	30.2	0	0	3593250	8351700	0	0	9523700	25884000	0	0
1415	XP_021762619.1 40S ribosomal protein S5-like [Chenopodium quinoa]	23.003	9.7739		8	7.5	0	0	0	0	0	0	54.8	43.3	0	0	0	0	0	0	4183000	4183450	0	0	0	0	0	0
1416	XP_021726936.1 probable prefoldin subunit 2 [Chenopodium quinoa]; XP_021773911.1 probable prefoldin subunit 2 [Chenopodium quinoa]	16.101	9.7346		0	0	0	0	4.5	5	0	2	0	0	0	0	39.55	42.7	0	12.6	0	0	0	0	5169050	6569450	0	9288950
1417	XP_021729495.1 acetyl-CoA carboxylase 1-like [Chenopodium quinoa]; XP_021729494.1 acetyl-CoA carboxylase 1-like [Chenopodium quinoa]; XP_021729493.1 acetyl-CoA carboxylase 1-like [Chenopodium quinoa]; XP_021714824.1 acetyl-CoA carboxylase 1-like [Chenopodium quinoa]	251.53	9.7271		0	0	0	0	2.5	0	0	0	0	0	0	0	1.55	0	0	0	0	0	0	0	607310	0	0	0
1418	XP_021769061.1 delta-1-pyrroline-5-carboxylate synthase-like isoform X3 [Chenopodium quinoa]; XP_021757257.1 delta-1-pyrroline-5-carboxylate synthase isoform X2 [Chenopodium quinoa]; XP_021769059.1 delta-1-pyrroline-5-carboxylate synthase-like isoform X1 [Chenopodium quinoa]	77.289	9.6962		0	0	0	0	3	0	0	0	0	0	0	0	5.9	0	0	0	0	0	0	0	6102650	0	0	0
1419	XP_021776254.1 uncharacterized protein LOC110740072 [Chenopodium quinoa]	30.425	9.6676	UNCHARACTERIZED	0	0	0	0	6	6.5	0	0	0	0	0	0	39.3	35.2	0	0	0	0	0	0	7645050	14227500	0	0
1420	XP_021738375.1 proteasome subunit alpha type-4-like [Chenopodium quinoa]; XP_021769316.1 proteasome subunit alpha type-4-like [Chenopodium quinoa]	27.461	9.662		5	0	0	0	5	5	0	0	31.4	0	0	0	32	32	0	0	6846350	0	0	0	7698900	5370600	0	0
1421	XP_021746783.1 ribonuclease 1-like [Chenopodium quinoa]; XP_021739913.1 ribonuclease 1-like [Chenopodium quinoa]	25.808	9.6584		5	3	0	2	5	2	0	0	21.3	11.7	0	8.05	21.3	7.4	0	0	11118500	6725350	0	2209300	9097900	2188200	0	0
1422	XP_021735457.1 aspartate aminotransferase, cytoplasmic-like [Chenopodium quinoa]; XP_021739210.1 aspartate aminotransferase, cytoplasmic-like [Chenopodium quinoa]	49.64	9.6083		9.5	8.5	0	0	7.5	6	0	0	28.7	26.15	0	0	21.7	15.5	0	0	10819050	10777450	0	0	4595150	4121100	0	0
1423	XP_021756032.1 mitochondrial phosphate carrier protein 3, mitochondrial-like [Chenopodium quinoa]; XP_021737394.1 mitochondrial phosphate carrier protein 3, mitochondrial-like [Chenopodium quinoa]	39.09	9.5686		2	0	0	0	3	0	0	0	6	0	0	0	9	0	0	0	9435900	0	0	0	7917450	0	0	0
1424	XP_021720405.1 40S ribosomal protein SA-like [Chenopodium quinoa]	32.521	9.5383		9	8.5	0	0	9	8.5	0	0	36.1	35.95	0	0	36.1	35.95	0	0	34316000	37876000	0	0	45649500	19671500	0	0
1425	XP_021755474.1 uncharacterized protein LOC110720739 [Chenopodium quinoa]	24.312	9.4287	UNCHARACTERIZED	0	0	0	4	0	0	0	0	0	0	0	44.2	0	0	0	0	0	0	0	14692500	0	0	0	0
1426	XP_021775939.1 probable S-adenosylmethionine-dependent methyltransferase At5g38100 [Chenopodium quinoa]	40.986	9.4204		3.5	3.5	0	0	2	2.5	0	0	11.15	11.4	0	0	8.1	9	0	0	7671750	5751250	0	0	2961450	4199000	0	0
1427	XP_021745570.1 ATP synthase delta chain, chloroplastic-like [Chenopodium quinoa]; XP_021723045.1 ATP synthase delta chain, chloroplastic-like [Chenopodium quinoa]	27.762	9.3917		0	0	0	0	0	0	0	0	0	0	0	0	0	0	0	0	0	0	0	0	0	0	0	0
1428	XP_021773050.1 60S ribosomal protein L36-2-like [Chenopodium quinoa]; XP_021742349.1 60S ribosomal protein L36-2-like [Chenopodium quinoa]	12.413	9.3798		4	3.5	0	2	4	2	0	0	31.8	31.35	0	22.7	31.8	21.8	0	0	76428000	89824000	0	31627000	80730500	16664000	0	0
1429	XP_021776486.1 B-cell receptor-associated protein 31-like [Chenopodium quinoa]; XP_021746253.1 B-cell receptor-associated protein 31-like [Chenopodium quinoa]	24.9	9.3762		3	0	0	0	3.5	0	0	0	19	0	0	0	21.7	0	0	0	7505100	0	0	0	4751750	0	0	0
1430	XP_021754488.1 high mobility group B protein 3-like [Chenopodium quinoa]	16.216	9.3293		3.5	0	0	4.5	6	6.5	0	5	24.3	0	0	30.1	43.8	36.95	0	30.1	5698500	0	0	71739500	19050000	24113000	0	166509500
1431	XP_021765373.1 ATP-dependent 6-phosphofructokinase 3-like [Chenopodium quinoa]; XP_021749758.1 ATP-dependent 6-phosphofructokinase 3-like [Chenopodium quinoa]	54.359	9.2879		0	0	0	0	4.5	0	0	0	0	0	0	0	12.2	0	0	0	0	0	0	0	3709650	0	0	0
1432	XP_021726415.1 clathrin light chain 2-like [Chenopodium quinoa]	36.115	9.2805		0	0	0	5	4.5	4.5	0	2.5	0	0	0	13.5	13.55	13.65	0	8.35	0	0	0	14499500	5579350	7382600	0	6978450
1433	XP_021775947.1 malate synthase, glyoxysomal-like [Chenopodium quinoa]	64.007	9.2119		12	11.5	0	0	13.5	12.5	0	0	27.45	26.5	0	0	30.1	30.75	0	0	4468050	5530150	0	0	6859050	6005950	0	0
1434	XP_021733615.1 iron-sulfur cluster assembly protein 1-like [Chenopodium quinoa]; XP_021718925.1 iron-sulfur cluster assembly protein 1-like [Chenopodium quinoa]	18.495	9.2097		0	0	0	2.5	0	0	0	0	0	0	0	25.25	0	0	0	0	0	0	0	5702200	0	0	0	0
1435	XP_021730777.1 thioredoxin O2, mitochondrial-like isoform X2 [Chenopodium quinoa]; XP_021730776.1 thioredoxin O2, mitochondrial-like isoform X1 [Chenopodium quinoa]	21.031	9.1982		0	0	0	0	0	2	0	0	0	0	0	0	0	14.2	0	0	0	0	0	0	0	3907800	0	0
1436	XP_021773189.1 ankyrin-1-like [Chenopodium quinoa]; XP_021742201.1 ankyrin-3-like [Chenopodium quinoa]	49.484	9.1517		0	2.5	0	0	3.5	3	0	0	0	9.7	0	0	12.55	10.5	0	0	0	7281150	0	0	5935200	13215000	0	0
1437	XP_021721725.1 isoleucine--tRNA ligase, cytoplasmic-like [Chenopodium quinoa]	135	9.1455		3.5	0	0	0	0	0	0	0	4.85	0	0	0	0	0	0	0	8120950	0	0	0	0	0	0	0
1438	XP_021723057.1 photosynthetic NDH subunit of lumenal location 5, chloroplastic-like [Chenopodium quinoa]; XP_021745481.1 photosynthetic NDH subunit of lumenal location 5, chloroplastic-like [Chenopodium quinoa]	26.765	9.1378		0	0	0	0	3.5	2.5	0	3	0	0	0	0	19.3	15.5	0	18.5	0	0	0	0	4087150	3796400	0	3818200
1439	XP_021740843.1 polygalacturonase inhibitor 1-like [Chenopodium quinoa]	32.462	9.1357		3.5	0	0	0	3.5	0	0	0	13.15	0	0	0	13.15	0	0	0	2587150	0	0	0	2672850	0	0	0
1440	XP_021763370.1 monothiol glutaredoxin-S10-like [Chenopodium quinoa]; XP_021722128.1 glutaredoxin-C5, chloroplastic-like [Chenopodium quinoa]	20.852	9.113		0	0	0	0	2.5	2.5	0	0	0	0	0	0	17.4	17.4	0	0	0	0	0	0	5679450	4153400	0	0
1441	XP_021752922.1 uncharacterized protein LOC110718394 [Chenopodium quinoa]	132.14	9.1099	UNCHARACTERIZED	10	12	0	0	13	12	0	0	11.5	13.65	0	0	14.9	14.15	0	0	3776250	3543100	0	0	5307200	5985500	0	0
1442	XP_021770239.1 histone H1-like [Chenopodium quinoa]	30.837	9.0596		3.5	0	0	2	5	0	0	0	10.95	0	0	8.8	17.6	0	0	0	13306500	0	0	13254500	30072500	0	0	0
1443	XP_021743090.1 probable aquaporin TIP3-2 [Chenopodium quinoa]; XP_021725117.1 probable aquaporin TIP3-2 [Chenopodium quinoa]	27.104	9.0451		2	2	2	0	2	2	0	0	10.1	10.1	10.1	0	10.1	10.1	0	0	242820000	228000000	96836000	0	71502500	33322000	0	0
1444	XP_021748146.1 MICOS complex subunit Mic10-like [Chenopodium quinoa]; XP_021760413.1 MICOS complex subunit Mic10-like [Chenopodium quinoa]	10.001	9.0387		0	0	0	0	2	0	0	2	0	0	0	0	27.2	0	0	27.2	0	0	0	0	2749000	0	0	10724350
1445	YP_009380273.1 ribosomal protein S7 (chloroplast) [Chenopodium album];YP_009380259.1 ribosomal protein S7 (chloroplast) [Chenopodium album];YP_009380189.1 ribosomal protein S7 (chloroplast) [Chenopodium quinoa]	17.355	9.0363		2.5	2.5	0	0	4	0	0	0	21	20.65	0	0	30.3	0	0	0	8745200	10169850	0	0	14079500	0	0	0
1446	XP_021764187.1 splicing factor SF3a60 homolog [Chenopodium quinoa]; XP_021764181.1 splicing factor SF3a60 homolog [Chenopodium quinoa]; XP_021764177.1 splicing factor SF3a60 homolog [Chenopodium quinoa]; XP_021764167.1 splicing factor SF3a60 homolog [Chenopodium quinoa]	59.936	8.9997		2	2	0	0	2	0	0	0	4.1	4.1	0	0	4.1	0	0	0	2105950	2194650	0	0	2893250	0	0	0
1447	XP_021744488.1 pentatricopeptide repeat-containing protein At1g80270, mitochondrial-like [Chenopodium quinoa]	69.285	8.973		0	0	0	0	4	2.5	0	0	0	0	0	0	9.3	5.8	0	0	0	0	0	0	2809300	1165100	0	0
1448	XP_021733716.1 GDSL esterase/lipase At5g14450-like [Chenopodium quinoa]; XP_021719032.1 GDSL esterase/lipase At5g14450-like [Chenopodium quinoa]	42.288	8.9704		0	0	0	0	2.5	3	0	0	0	0	0	0	8.25	9.7	0	0	0	0	0	0	3073450	6445150	0	0
1449	XP_021752958.1 metallothionein-like protein 4B [Chenopodium quinoa]	7.9169	8.9436		2	0	0	2	2	2	0	0	38.3	0	0	38.3	38.3	38.3	0	0	4292950	0	0	17580000	9381550	4068850	0	0
1450	XP_021748193.1 uncharacterized protein LOC110714040 [Chenopodium quinoa]; XP_021760529.1 uncharacterized protein LOC110725343 isoform X2 [Chenopodium quinoa]; XP_021760528.1 uncharacterized protein LOC110725343 isoform X1 [Chenopodium quinoa]	48.296	8.9336	UNCHARACTERIZED	4.5	4.5	0	0	4	5	0	0	16.4	16.4	0	0	14.7	17.9	0	0	4933900	4319150	0	0	7564800	5650400	0	0
1451	XP_021723832.1 dihydrolipoyllysine-residue acetyltransferase component 4 of pyruvate dehydrogenase complex, chloroplastic [Chenopodium quinoa]	50.079	8.8938		0	0	0	0	3.5	2	0	0	0	0	0	0	12.55	7.9	0	0	0	0	0	0	3431900	4063450	0	0
1452	XP_021726090.1 stem-specific protein TSJT1-like [Chenopodium quinoa]	28.624	8.8626		0	0	0	0	6.5	5.5	0	0	0	0	0	0	38.3	31.35	0	0	0	0	0	0	17804500	27387500	0	0
1453	XP_021736000.1 ATP-dependent Clp protease proteolytic subunit-related protein 2, chloroplastic-like isoform X2 [Chenopodium quinoa]; XP_021754002.1 ATP-dependent Clp protease proteolytic subunit-related protein 2, chloroplastic-like [Chenopodium quinoa]	32.005	8.8267		4	4	0	0	4	3	0	0	20.4	20.4	0	0	20.4	14.7	0	0	6351550	7977250	0	0	8133250	5663000	0	0
1454	XP_021716698.1 ras-related protein RABE1c-like [Chenopodium quinoa]	23.686	8.8171		0	0	0	0	3	0	0	0	0	0	0	0	18.4	0	0	0	0	0	0	0	4127500	0	0	0
1455	XP_021745442.1 40S ribosomal protein S11-3 [Chenopodium quinoa]	17.7	8.8041		8	7	0	0	0	0	0	0	41.2	33.95	0	0	0	0	0	0	4824850	4278850	0	0	0	0	0	0
1456	XP_021745029.1 protein DDI1 homolog 2-like [Chenopodium quinoa]	45.111	8.7914		3	4.5	0	0	5	6.5	0	0	9.9	14.25	0	0	16	21.8	0	0	2767150	4780350	0	0	3801650	10923000	0	0
1457	XP_021748257.1 eukaryotic translation initiation factor 3 subunit M-like [Chenopodium quinoa]	46.373	8.7769		0	0	0	0	6.5	0	0	0	0	0	0	0	19.65	0	0	0	0	0	0	0	2190500	0	0	0
1458	XP_021733975.1 ATP synthase subunit gamma, mitochondrial-like [Chenopodium quinoa]	35.378	8.7551		7	0	0	0	7	0	0	0	38.1	0	0	0	38.1	0	0	0	4558850	0	0	0	3281950	0	0	0
1459	XP_021774208.1 RWD domain-containing protein 1-like [Chenopodium quinoa]; XP_021732773.1 RWD domain-containing protein 1-like [Chenopodium quinoa]	27.942	8.7538		0	0	0	0	0	0	0	0	0	0	0	0	0	0	0	0	0	0	0	0	0	0	0	0
1460	XP_021774866.1 uncharacterized protein LOC110738749 [Chenopodium quinoa]	27.645	8.7074	UNCHARACTERIZED	0	0	0	0	2	3	0	0	0	0	0	0	7.9	13.5	0	0	0	0	0	0	6971250	6534550	0	0
1461	XP_021723878.1 THO complex subunit 4D-like [Chenopodium quinoa]	30.187	8.7039		0	0	0	3	3.5	0	0	0	0	0	0	13.2	11.25	0	0	0	0	0	0	8673750	4109500	0	0	0
1462	XP_021718132.1 probable LRR receptor-like serine/threonine-protein kinase At1g34110 [Chenopodium quinoa]	71.501	8.6966		0	0	0	0	3.5	4	0	0	0	0	0	0	7.65	8.8	0	0	0	0	0	0	3638050	5963600	0	0
1463	XP_021773396.1 DNA gyrase subunit A, chloroplastic/mitochondrial-like [Chenopodium quinoa]; XP_021759700.1 DNA gyrase subunit A, chloroplastic/mitochondrial-like [Chenopodium quinoa]	104.71	8.5979		0	0	0	0	2	0	0	0	0	0	0	0	5.3	0	0	0	0	0	0	0	4035900	0	0	0
1464	XP_021720070.1 ankyrin repeat and SAM domain-containing protein 6-like isoform X2 [Chenopodium quinoa]; XP_021720069.1 ankyrin repeat and SAM domain-containing protein 6-like isoform X1 [Chenopodium quinoa]	21.241	8.5722		0	0	0	3	3	3	0	3	0	0	0	19.3	19.3	19.3	0	19.3	0	0	0	10453750	4881550	7034200	0	6541550
1465	YP_009561104.1 ATP synthase subunit 8 (mitochondrion) [Chenopodium quinoa]	18.417	8.5229		2.5	0	0	0	0	0	0	0	18.9	0	0	0	0	0	0	0	3370300	0	0	0	0	0	0	0
1466	XP_021744265.1 40S ribosomal protein Sa-2-like [Chenopodium quinoa]; XP_021738926.1 40S ribosomal protein Sa-2-like [Chenopodium quinoa]	32.014	8.4869		0	7	0	0	6	0	0	0	0	32.6	0	0	28.7	0	0	0	0	11498500	0	0	10309800	0	0	0
1467	XP_021724202.1 uncharacterized protein LOC110691571 [Chenopodium quinoa]	16.089	8.4858	UNCHARACTERIZED	0	0	0	0	0	0	0	2	0	0	0	0	0	0	0	21.9	0	0	0	0	0	0	0	3113950
1468	XP_021768096.1 ATP synthase subunit delta, mitochondrial-like [Chenopodium quinoa]; XP_021765733.1 ATP synthase subunit delta, mitochondrial-like [Chenopodium quinoa]	21.185	8.4819		4	3.5	0	0	3.5	4	0	3	23	19	0	0	21	23	0	17	6566600	9040150	0	0	12322450	35157000	0	73880500
1469	XP_021734208.1 isovaleryl-CoA dehydrogenase, mitochondrial-like [Chenopodium quinoa]	44.907	8.4798		0	0	0	0	3	3	0	0	0	0	0	0	12.6	10	0	0	0	0	0	0	2213000	3108450	0	0
1470	XP_021742584.1 2-methylene-furan-3-one reductase-like [Chenopodium quinoa]	41.288	8.4629		0	4.5	0	0	5.5	5	0	0	0	20.45	0	0	23.65	22	0	0	0	3171900	0	0	3038250	2670100	0	0
1471	XP_021762070.1 survival of motor neuron-related-splicing factor 30-like [Chenopodium quinoa]; XP_021720185.1 survival of motor neuron-related-splicing factor 30-like [Chenopodium quinoa]	34.95	8.4538		0	0	0	0	3	3	0	0	0	0	0	0	14.5	14.5	0	0	0	0	0	0	2864400	4184650	0	0
1472	XP_021763572.1 40S ribosomal protein S7-like [Chenopodium quinoa]	22.018	8.4283		0	0	0	7	8	0	5.5	0	0	0	0	44	47.6	0	37.45	0	0	0	0	28941500	18341000	0	34033000	0
1473	XP_021770817.1 uncharacterized protein LOC110735006 [Chenopodium quinoa]	40.741	8.4045	UNCHARACTERIZED	0	0	0	0	0	0	0	0	0	0	0	0	0	0	0	0	0	0	0	0	0	0	0	0
1474	XP_021760375.1 eukaryotic translation initiation factor 1A [Chenopodium quinoa]; XP_021748406.1 eukaryotic translation initiation factor 1A-like [Chenopodium quinoa]	16.636	8.3652		3	2.5	0	3	2	0	0	0	21.4	17.6	0	21.4	14.15	0	0	0	4506550	8993200	0	19468000	2929750	0	0	0
1475	XP_021734487.1 uncharacterized protein LOC110701196 [Chenopodium quinoa]	21.752	8.3527	UNCHARACTERIZED	0	0	0	0	2.5	0	0	0	0	0	0	0	16.25	0	0	0	0	0	0	0	1801050	0	0	0
1476	XP_021723117.1 uncharacterized protein At2g34460, chloroplastic-like [Chenopodium quinoa]	31.748	8.2905	UNCHARACTERIZED	0	3	0	0	3	3	0	0	0	14.7	0	0	14.5	14.7	0	0	0	4715250	0	0	7044000	4694000	0	0
1477	XP_021742574.1 uncharacterized protein At4g28440-like [Chenopodium quinoa]; XP_021727026.1 uncharacterized protein At4g28440-like [Chenopodium quinoa]	15.347	8.2764	UNCHARACTERIZED	0	0	0	3	0	0	0	0	0	0	0	29.9	0	0	0	0	0	0	0	16250000	0	0	0	0
1478	XP_021714548.1 gamma carbonic anhydrase 1, mitochondrial-like [Chenopodium quinoa]; XP_021718041.1 gamma carbonic anhydrase 1, mitochondrial-like [Chenopodium quinoa]	28.557	8.2656		0	0	0	0	0	0	0	0	0	0	0	0	0	0	0	0	0	0	0	0	0	0	0	0
1479	XP_021746505.1 dolichyl-diphosphooligosaccharide--protein glycosyltransferase subunit 1A-like [Chenopodium quinoa]; XP_021717761.1 dolichyl-diphosphooligosaccharide--protein glycosyltransferase subunit 1A-like [Chenopodium quinoa]	69.414	8.2598		3	0	0	0	0	0	0	0	6.7	0	0	0	0	0	0	0	2908050	0	0	0	0	0	0	0
1480	XP_021751891.1 NADH dehydrogenase [ubiquinone] iron-sulfur protein 6, mitochondrial-like [Chenopodium quinoa]	17.026	8.2322		0	0	0	2	0	0	0	0	0	0	0	22.1	0	0	0	0	0	0	0	10826500	0	0	0	0
1481	XP_021768396.1 diphosphomevalonate decarboxylase MVD2, peroxisomal-like [Chenopodium quinoa]; XP_021768395.1 diphosphomevalonate decarboxylase MVD2, peroxisomal-like [Chenopodium quinoa]	46.473	8.2272		2	2	0	0	2	0	0	0	8.6	8.6	0	0	8.6	0	0	0	5913500	5155350	0	0	7150350	0	0	0
1482	XP_021760023.1 indole-3-glycerol phosphate synthase, chloroplastic-like [Chenopodium quinoa]; XP_021763518.1 indole-3-glycerol phosphate synthase, chloroplastic-like [Chenopodium quinoa]	44.551	8.1479		0	0	0	0	0	0	0	0	0	0	0	0	0	0	0	0	0	0	0	0	0	0	0	0
1483	XP_021722624.1 uncharacterized protein LOC110690106 [Chenopodium quinoa]; XP_021729632.1 uncharacterized protein LOC110696598 [Chenopodium quinoa]	80.443	8.1029	UNCHARACTERIZED	3	3.5	0	0	3	3	0	0	5.3	6.2	0	0	5.3	5.4	0	0	3595000	3863950	0	0	3850050	8946050	0	0
1484	XP_021732884.1 ubiquinone biosynthesis O-methyltransferase, mitochondrial-like [Chenopodium quinoa]; XP_021729873.1 ubiquinone biosynthesis O-methyltransferase, mitochondrial-like [Chenopodium quinoa]	35.467	8.1015		0	0	0	0	3.5	2.5	0	0	0	0	0	0	17.8	11.75	0	0	0	0	0	0	3263250	3828000	0	0
1485	XP_021723679.1 leucine-rich repeat extensin-like protein 4 [Chenopodium quinoa]; XP_021741555.1 leucine-rich repeat extensin-like protein 3 [Chenopodium quinoa]	64.472	8.096		0	0	0	0	0	0	2.5	0	0	0	0	0	0	0	6.35	0	0	0	0	0	0	0	62450500	0
1486	XP_021747080.1 cytidine deaminase 1-like [Chenopodium quinoa]	35.287	8.0901		7.5	6	0	0	0	0	0	0	34.7	31.5	0	0	0	0	0	0	12853000	5518700	0	0	0	0	0	0
1487	XP_021768054.1 (S)-ureidoglycine aminohydrolase-like [Chenopodium quinoa]; XP_021765776.1 (S)-ureidoglycine aminohydrolase-like [Chenopodium quinoa]	34.733	8.0866		2.5	2.5	0	2	2.5	2.5	0	0	17.1	17.1	0	12.4	17.1	17.1	0	0	12990500	14130000	0	14543000	14953000	18213500	0	0
1488	XP_021754297.1 6-phosphogluconate dehydrogenase, decarboxylating 2, chloroplastic-like [Chenopodium quinoa]	53.764	8.0844		0	0	0	0	14	0	0	0	0	0	0	0	41.4	0	0	0	0	0	0	0	5112450	0	0	0
1489	XP_021774209.1 GTP-binding protein YPTM2-like [Chenopodium quinoa]; XP_021732771.1 GTP-binding protein YPTM2-like [Chenopodium quinoa]	22.503	8.0705		0	0	0	0	4	0	0	0	0	0	0	0	27.2	0	0	0	0	0	0	0	3663150	0	0	0
1490	XP_021733122.1 protein mago nashi homolog 2 [Chenopodium quinoa]; XP_021727272.1 protein mago nashi homolog 2 [Chenopodium quinoa]	17.622	8.0455		3	3	0	0	4	3.5	0	0	24	24	0	0	31.3	27.65	0	0	5786600	5760150	0	0	7183300	11807500	0	0
1491	XP_021760055.1 phosphoserine aminotransferase, chloroplastic, partial [Chenopodium quinoa]	53.169	8.0373		3.5	3.5	0	0	4	4.5	0	3	8.05	8.4	0	0	10.9	11.85	0	8.1	11413500	10046600	0	0	12140000	7437200	0	8007800
1492	XP_021755147.1 ferredoxin--NADP reductase, root isozyme, chloroplastic-like [Chenopodium quinoa]; XP_021735549.1 ferredoxin--NADP reductase, root isozyme, chloroplastic-like [Chenopodium quinoa]	41.9	7.9792		0	0	0	0	2.5	4.5	0	0	0	0	0	0	10.1	21.8	0	0	0	0	0	0	5283250	7517050	0	0
1493	XP_021731844.1 phospholipase D alpha 1-like [Chenopodium quinoa]; XP_021731843.1 phospholipase D alpha 1-like [Chenopodium quinoa]	92.227	7.9617		0	0	0	0	0	11.5	0	0	0	0	0	0	0	23.7	0	0	0	0	0	0	0	12060100	0	0
1494	XP_021761077.1 peroxiredoxin-2F, mitochondrial-like isoform X1 [Chenopodium quinoa]; XP_021761078.1 peroxiredoxin-2F, mitochondrial-like isoform X1 [Chenopodium quinoa]; XP_021761079.1 peroxiredoxin-2F, mitochondrial-like isoform X2 [Chenopodium quinoa]	20.778	7.9502		3	0	0	0	4	5	0	0	23.2	0	0	0	26.05	28.9	0	0	12000000	0	0	0	17924000	17234000	0	0
1495	XP_021746432.1 tyrosine--tRNA ligase 1, cytoplasmic-like [Chenopodium quinoa]; XP_021743830.1 tyrosine--tRNA ligase 1, cytoplasmic-like [Chenopodium quinoa]	43.393	7.938		6	4.5	0	0	5.5	3.5	0	0	15.5	12.5	0	0	14.55	8.25	0	0	3842050	3296650	0	0	4191050	2916150	0	0
1496	XP_021750644.1 F-box/kelch-repeat protein At3g23880-like [Chenopodium quinoa]; XP_021750643.1 F-box/kelch-repeat protein At3g23880-like [Chenopodium quinoa]	48.636	7.9211		2	2	0	0	3	0	0	0	6.7	6.7	0	0	10.3	0	0	0	3546500	3071050	0	0	3546950	0	0	0
1497	XP_021713533.1 succinate dehydrogenase [ubiquinone] iron-sulfur subunit 3, mitochondrial-like [Chenopodium quinoa]; XP_021752241.1 succinate dehydrogenase [ubiquinone] iron-sulfur subunit 3, mitochondrial-like [Chenopodium quinoa]	35.838	7.9132		2.5	0	0	0	3	2	0	0	9.85	0	0	0	11.75	9.7	0	0	3187050	0	0	0	4431100	3488900	0	0
1498	XP_021756753.1 60S ribosomal protein L37-3 [Chenopodium quinoa]; XP_021750157.1 60S ribosomal protein L37-3 [Chenopodium quinoa]; XP_021736850.1 60S ribosomal protein L37-3 [Chenopodium quinoa]; XP_021731976.1 60S ribosomal protein L37-3-like [Chenopodium quinoa]	10.736	7.8612		2.5	2.5	0	3	3	0	0	0	20	20	0	23.2	23.2	0	0	0	18986000	35223500	0	43903000	19688500	0	0	0
1499	XP_021773813.1 adenylate kinase isoenzyme 6 homolog [Chenopodium quinoa]; XP_021773812.1 adenylate kinase isoenzyme 6 homolog [Chenopodium quinoa]	20.736	7.8545		0	0	0	0	4	0	0	0	0	0	0	0	30.1	0	0	0	0	0	0	0	5642300	0	0	0
1500	XP_021742345.1 inosine-5-monophosphate dehydrogenase 1-like [Chenopodium quinoa]	54.019	7.8455		0	0	0	0	9.5	0	0	0	0	0	0	0	31.9	0	0	0	0	0	0	0	4625900	0	0	0
1501	XP_021719177.1 lectin-C-like [Chenopodium quinoa]	11.148	7.8127		0	0	0	0	1	0	0	0	0	0	0	0	20.4	0	0	0	0	0	0	0	9112600	0	0	0
1502	XP_021763288.1 mitochondrial amidoxime-reducing component 1-like isoform X2 [Chenopodium quinoa]; XP_021763287.1 mitochondrial amidoxime-reducing component 1-like isoform X1 [Chenopodium quinoa]	32.751	7.7946		2	0	0	0	2	0	0	0	8.5	0	0	0	8.5	0	0	0	6281800	0	0	0	2574350	0	0	0
1503	XP_021720994.1 gamma-interferon-inducible lysosomal thiol reductase-like isoform X3 [Chenopodium quinoa]; XP_021720992.1 gamma-interferon-inducible lysosomal thiol reductase-like isoform X1 [Chenopodium quinoa]	28.863	7.7777		0	0	0	0	3	3	0	0	0	0	0	0	14.3	14.3	0	0	0	0	0	0	5135350	24120000	0	0
1504	XP_021738901.1 60S ribosomal protein L7-2 [Chenopodium quinoa]	28.446	7.7384		12.5	12.5	5	0	0	0	4.5	0	51.2	51	24.6	0	0	0	24.35	0	46888500	32505500	20637850	0	0	0	17261350	0
1505	XP_021775372.1 sm-like protein LSM4 [Chenopodium quinoa]; XP_021763162.1 sm-like protein LSM4 [Chenopodium quinoa]	15.692	7.7266		0	2	0	0	3	2.5	0	0	0	13.2	0	0	22.2	20.5	0	0	0	6057450	0	0	4139400	14625700	0	0
1506	XP_021762403.1 NADH dehydrogenase [ubiquinone] 1 alpha subcomplex subunit 6-like [Chenopodium quinoa]; XP_021752891.1 NADH dehydrogenase [ubiquinone] 1 alpha subcomplex subunit 6-like [Chenopodium quinoa]	15.148	7.7069		3	2	0	3	4	0	0	2.5	22.9	16	0	25.95	38.9	0	0	25.95	5906350	3667400	0	4570650	7781800	0	0	4943350
1507	XP_021757357.1 thiosulfate/3-mercaptopyruvate sulfurtransferase 2 [Chenopodium quinoa]; XP_021757358.1 thiosulfate/3-mercaptopyruvate sulfurtransferase 2 [Chenopodium quinoa]	41.738	7.6239		4.5	3	0	0	3.5	0	0	0	14.5	8.2	0	0	9.5	0	0	0	10344700	8708900	0	0	10890500	0	0	0
1508	XP_021776093.1 uncharacterized protein LOC110739921 isoform X1 [Chenopodium quinoa]; XP_021776098.1 uncharacterized protein LOC110739921 isoform X2 [Chenopodium quinoa]; XP_021753151.1 uncharacterized protein LOC110718598 isoform X1 [Chenopodium quinoa]	40.445	7.6077	UNCHARACTERIZED	0	0	0	0	0	3.5	0	0	0	0	0	0	0	14.3	0	0	0	0	0	0	0	2602050	0	0
1509	XP_021740593.1 DNA-directed RNA polymerase II subunit RPB2 [Chenopodium quinoa]; XP_021726447.1 DNA-directed RNA polymerase II subunit RPB2-like [Chenopodium quinoa]	135.9	7.5596		0	0	0	0	4	0	0	0	0	0	0	0	4.6	0	0	0	0	0	0	0	3270250	0	0	0
1510	XP_021735307.1 50S ribosomal protein L23, chloroplastic-like [Chenopodium quinoa]; XP_021724611.1 50S ribosomal protein L23, chloroplastic-like isoform X2 [Chenopodium quinoa]; XP_021724610.1 50S ribosomal protein L23, chloroplastic-like isoform X1 [Chenopodium quinoa]	23.045	7.5499		3	3.5	0	0	3	2	0	0	19	19.2	0	0	14.7	14.2	0	0	2996400	3298900	0	0	3079500	1994200	0	0
1511	XP_021719301.1 probable protein phosphatase 2C 39 isoform X2 [Chenopodium quinoa]; XP_021719300.1 probable protein phosphatase 2C 39 isoform X1 [Chenopodium quinoa]	30.814	7.5498		0	7	0	0	0	0	0	0	0	27.45	0	0	0	0	0	0	0	11433500	0	0	0	0	0	0
1512	XP_021770023.1 3-oxoacyl-[acyl-carrier-protein] synthase III, chloroplastic-like [Chenopodium quinoa]	41.75	7.5449		0	2.5	0	0	2.5	0	0	0	0	9.45	0	0	9.45	0	0	0	0	3696200	0	0	5752050	0	0	0
1513	XP_021766818.1 1-aminocyclopropane-1-carboxylate oxidase-like [Chenopodium quinoa]; XP_021719757.1 1-aminocyclopropane-1-carboxylate oxidase-like [Chenopodium quinoa]	36.108	7.5383		2	0	0	0	0	0	0	0	9.4	0	0	0	0	0	0	0	4072750	0	0	0	0	0	0	0
1514	XP_021764495.1 probable small nuclear ribonucleoprotein F [Chenopodium quinoa]; XP_021759864.1 probable small nuclear ribonucleoprotein F [Chenopodium quinoa]; XP_021758366.1 probable small nuclear ribonucleoprotein F [Chenopodium quinoa]	9.9462	7.5118		0	0	0	0	2	0	0	0	0	0	0	0	20.5	0	0	0	0	0	0	0	13106500	0	0	0
1515	XP_021738998.1 protein OPI10 homolog [Chenopodium quinoa]; XP_021738997.1 protein OPI10 homolog [Chenopodium quinoa]; XP_021738996.1 protein OPI10 homolog [Chenopodium quinoa]	20.848	7.4864		2	2	0	0	3	2.5	0	0	16	16	0	0	16	16	0	0	3042200	3266900	0	0	4217400	4225400	0	0
1516	XP_021732579.1 aminomethyltransferase, mitochondrial-like [Chenopodium quinoa]; XP_021732577.1 aminomethyltransferase, mitochondrial-like [Chenopodium quinoa]; XP_021732576.1 aminomethyltransferase, mitochondrial-like [Chenopodium quinoa]	44.285	7.4397		0	0	0	0	10	0	0	0	0	0	0	0	37.1	0	0	0	0	0	0	0	2635450	0	0	0
1517	XP_021768991.1 triosephosphate isomerase, cytosolic-like [Chenopodium quinoa]	26.967	7.416		15	0	5.5	0	17	15.5	0	11	84.6	0	37.15	0	85	84.8	0	77.9	18439000	0	29869000	0	43739000	28864000	0	24089000
1518	XP_021767888.1 plant UBX domain-containing protein 10-like [Chenopodium quinoa]; XP_021757733.1 plant UBX domain-containing protein 10-like [Chenopodium quinoa]	52.798	7.4154		0	0	0	0	3	0	0	0	0	0	0	0	9.2	0	0	0	0	0	0	0	3866250	0	0	0
1519	XP_021744494.1 arginine/serine-rich coiled-coil protein 2-like isoform X2 [Chenopodium quinoa]; XP_021744493.1 arginine/serine-rich coiled-coil protein 2-like isoform X1 [Chenopodium quinoa]	46.617	7.3798		0	0	0	2	0	0	0	0	0	0	0	10.1	0	0	0	0	0	0	0	4492350	0	0	0	0
1520	XP_021736893.1 probable inactive nicotinamidase At3g16190 [Chenopodium quinoa]	21.149	7.3767		0	0	0	0	1.5	1.5	0	0	0	0	0	0	14.95	14.95	0	0	0	0	0	0	1748150	4168250	0	0
1521	XP_021736656.1 protein TOPLESS [Chenopodium quinoa]; XP_021731771.1 protein TOPLESS-like [Chenopodium quinoa]; XP_021731770.1 protein TOPLESS-like [Chenopodium quinoa]; XP_021760766.1 topless-related protein 4-like [Chenopodium quinoa]	125.16	7.3714		3	3	0	0	2	2	0	0	2.9	3.1	0	0	1.8	1.8	0	0	7105000	6064550	0	0	10244500	7113250	0	0
1522	XP_021764874.1 cytochrome b-c1 complex subunit 9-like [Chenopodium quinoa]; XP_021728650.1 cytochrome b-c1 complex subunit 9-like [Chenopodium quinoa]	8.1181	7.3643		2	0	0	2	0	0	0	2.5	30.3	0	0	15.5	0	0	0	23.25	6920550	0	0	5713850	0	0	0	13066050
1523	XP_021751689.1 aspartate--tRNA ligase 2, cytoplasmic-like isoform X2 [Chenopodium quinoa]; XP_021751688.1 aspartate--tRNA ligase 2, cytoplasmic-like isoform X1 [Chenopodium quinoa]	61.366	7.3273		0	0	0	0	7	0	0	0	0	0	0	0	17.3	0	0	0	0	0	0	0	2206000	0	0	0
1524	XP_021770408.1 outer envelope pore protein 16-3, chloroplastic/mitochondrial-like [Chenopodium quinoa]; XP_021770407.1 outer envelope pore protein 16-3, chloroplastic/mitochondrial-like [Chenopodium quinoa]	17.29	7.2592		0	0	0	0	0	0	0	2	0	0	0	0	0	0	0	31.5	0	0	0	0	0	0	0	1212300
1525	XP_021732432.1 probable aquaporin PIP1-4 [Chenopodium quinoa]; XP_021769151.1 probable aquaporin PIP1-4 [Chenopodium quinoa]	30.667	7.239		0	0	2	0	3.5	0	0	0	0	0	11.6	0	14.2	0	0	0	0	0	10846700	0	8003250	0	0	0
1526	YP_009380216.1 ribosomal protein S4 (chloroplast) [Chenopodium album];YP_009380132.1 ribosomal protein S4 (chloroplast) [Chenopodium quinoa]	23.434	7.2348		4.5	4	0	0	3	0	0	0	26.4	23.9	0	0	16.4	0	0	0	11540000	9961050	0	0	8338200	0	0	0
1527	XP_021732698.1 dihydropyrimidine dehydrogenase (NADP(+)), chloroplastic-like [Chenopodium quinoa]; XP_021739678.1 dihydropyrimidine dehydrogenase (NADP(+)), chloroplastic-like [Chenopodium quinoa]	45.776	7.2243		3	0	0	0	3	2.5	0	0	11.7	0	0	0	11.7	9.05	0	0	3133850	0	0	0	3772200	3242550	0	0
1528	XP_021756539.1 glutathione S-transferase-like [Chenopodium quinoa]	25.28	7.2163		2.5	3.5	0	0	3.5	4	0	0	11.45	17.25	0	0	16.8	19.7	0	0	2527500	3925450	0	0	3650700	5670250	0	0
1529	XP_021765820.1 ubiquitin carboxyl-terminal hydrolase 3-like [Chenopodium quinoa]	25.502	7.1847		0	0	0	0	2.5	2.5	0	0	0	0	0	0	15	15	0	0	0	0	0	0	7653000	9731650	0	0
1530	XP_021771518.1 uncharacterized protein LOC110735639 [Chenopodium quinoa]; XP_021737652.1 uncharacterized protein LOC110704175 [Chenopodium quinoa]	21.268	7.1554	UNCHARACTERIZED	0	2	0	2	2	0	0	0	0	6.2	0	13.2	15	0	0	0	0	4453150	0	6524000	4369900	0	0	0
1531	XP_021720398.1 uncharacterized protein LOC110688036 [Chenopodium quinoa]	15.718	7.1079	UNCHARACTERIZED	0	0	0	0	0	5	0	0	0	0	0	0	0	64.1	0	0	0	0	0	0	0	10016700	0	0
1532	XP_021743042.1 uncharacterized protein At5g02240-like [Chenopodium quinoa]	27.444	7.0936	UNCHARACTERIZED	7.5	7.5	0	0	10.5	9.5	0	0	47.8	49.8	0	0	54.9	50.55	0	0	12935850	10663000	0	0	10940500	11123750	0	0
1533	XP_021756244.1 NADH dehydrogenase [ubiquinone] 1 alpha subcomplex subunit 2-like [Chenopodium quinoa]; XP_021756243.1 NADH dehydrogenase [ubiquinone] 1 alpha subcomplex subunit 2-like [Chenopodium quinoa]	11.076	7.0572		0	0	0	2.5	0	2.5	0	3	0	0	0	30.1	0	27.55	0	34.7	0	0	0	34371000	0	18297500	0	37542500
1534	XP_021776244.1 methylmalonate-semialdehyde dehydrogenase [acylating], mitochondrial-like [Chenopodium quinoa]	57.126	7.049		0	0	0	0	0	0	0	0	0	0	0	0	0	0	0	0	0	0	0	0	0	0	0	0
1535	XP_021732306.1 pathogenesis-related protein STH-21-like [Chenopodium quinoa]; XP_021770793.1 pathogenesis-related protein STH-21-like [Chenopodium quinoa]	18.348	7.0326		0	0	0	0	2	0	0	0	0	0	0	0	15.4	0	0	0	0	0	0	0	3742600	0	0	0
1536	XP_021753344.1 phenylalanine--tRNA ligase, chloroplastic/mitochondrial-like [Chenopodium quinoa]; XP_021714501.1 phenylalanine--tRNA ligase, chloroplastic/mitochondrial-like [Chenopodium quinoa]	51.374	7.0304		0	0	0	0	2.5	0	0	0	0	0	0	0	8.25	0	0	0	0	0	0	0	1652950	0	0	0
1537	XP_021720321.1 uncharacterized protein LOC110687972 [Chenopodium quinoa]; XP_021761917.1 uncharacterized protein LOC110726738 [Chenopodium quinoa]	44.151	7.028	UNCHARACTERIZED	0	0	0	0	2	0	0	0	0	0	0	0	8.7	0	0	0	0	0	0	0	5093550	0	0	0
1538	XP_021754200.1 beta-adaptin-like protein C [Chenopodium quinoa]; XP_021725471.1 beta-adaptin-like protein C [Chenopodium quinoa]	99.492	6.9695		2	0	0	0	3	0	0	0	3.9	0	0	0	6.3	0	0	0	1484400	0	0	0	1043220	0	0	0
1539	XP_021739940.1 uncharacterized protein LOC110706342 [Chenopodium quinoa]; XP_021746964.1 uncharacterized protein LOC110712819 [Chenopodium quinoa]	17.048	6.956	UNCHARACTERIZED	0	0	0	2.5	0	0	0	2	0	0	0	18.6	0	0	0	15	0	0	0	15748500	0	0	0	9639950
1540	XP_021744145.1 elongation factor 1-alpha-like isoform X1 [Chenopodium quinoa]; XP_021715816.1 elongation factor 1-alpha-like [Chenopodium quinoa]; XP_021744146.1 elongation factor 1-alpha-like isoform X2 [Chenopodium quinoa]	49.354	6.9339		12.5	0	0	0	0	0	0	0	45.6	0	0	0	0	0	0	0	8497000	0	0	0	0	0	0	0
1541	XP_021719943.1 uncharacterized protein LOC110687612 [Chenopodium quinoa]	12.223	6.9287	UNCHARACTERIZED	0	0	0	0	0	2.5	0	0	0	0	0	0	0	42.1	0	0	0	0	0	0	0	5873550	0	0
1542	XP_021726765.1 reticulon-like protein B6 [Chenopodium quinoa]	31.672	6.9057		1	1	0	0	2.5	0	0	0	3.9	3.9	0	0	15.35	0	0	0	4733800	5857700	0	0	15207900	0	0	0
1543	XP_021760291.1 aspartyl protease family protein 2-like [Chenopodium quinoa]	54.887	6.8958		0	3	0	0	0	3	0	0	0	10.1	0	0	0	10.1	0	0	0	3935300	0	0	0	3258250	0	0
1544	XP_021760781.1 thylakoid lumenal 16.5 kDa protein, chloroplastic-like [Chenopodium quinoa]; XP_021741752.1 thylakoid lumenal 16.5 kDa protein, chloroplastic-like [Chenopodium quinoa]	25.211	6.8693		0	0	0	0	0	2	0	0	0	0	0	0	0	12.8	0	0	0	0	0	0	0	3513500	0	0
1545	XP_021739252.1 uncharacterized protein LOC110705658 [Chenopodium quinoa]; XP_021735820.1 uncharacterized protein LOC110702420 [Chenopodium quinoa]	40.314	6.8625	UNCHARACTERIZED	2	0	0	0	0	0	0	0	10	0	0	0	0	0	0	0	2423750	0	0	0	0	0	0	0
1546	XP_021758187.1 uncharacterized protein At2g34160-like [Chenopodium quinoa]	15.445	6.8207	UNCHARACTERIZED	0	0	0	0	2	0	0	0	0	0	0	0	18.6	0	0	0	0	0	0	0	12486000	0	0	0
1547	XP_021733311.1 methyl-CpG-binding domain-containing protein 4-like [Chenopodium quinoa]; XP_021742100.1 methyl-CpG-binding domain-containing protein 4-like [Chenopodium quinoa]; XP_021733395.1 methyl-CpG-binding domain-containing protein 4-like [Chenopodium quinoa]	21.739	6.8146		0	0	0	3	4	0	0	2.5	0	0	0	17.9	23.5	0	0	15.35	0	0	0	13365500	4746500	0	0	12218000
1548	XP_021740468.1 quinone oxidoreductase PIG3-like [Chenopodium quinoa]; XP_021726360.1 quinone oxidoreductase PIG3-like [Chenopodium quinoa]	34.681	6.7983		2	2.5	0	0	3	2	0	0	10.8	10.6	0	0	13.2	8	0	0	4666800	4802900	0	0	5487350	3838550	0	0
1549	XP_021737953.1 alpha-galactosidase 3 [Chenopodium quinoa]; XP_021758194.1 alpha-galactosidase 3-like [Chenopodium quinoa]	49.022	6.7157		0	0	0	0	2	0	0	0	0	0	0	0	6.4	0	0	0	0	0	0	0	2541200	0	0	0
1550	XP_021739297.1 cycloartenol-C-24-methyltransferase-like [Chenopodium quinoa]; XP_021739295.1 cycloartenol-C-24-methyltransferase-like [Chenopodium quinoa]; XP_021739294.1 cycloartenol-C-24-methyltransferase-like [Chenopodium quinoa]	39.223	6.7029		0	0	0	0	3	0	0	0	0	0	0	0	11.8	0	0	0	0	0	0	0	3589450	0	0	0
1551	XP_021757375.1 glyceraldehyde-3-phosphate dehydrogenase GAPCP2, chloroplastic-like isoform X2 [Chenopodium quinoa]; XP_021757374.1 glyceraldehyde-3-phosphate dehydrogenase GAPCP2, chloroplastic-like isoform X1 [Chenopodium quinoa]	45.438	6.6704		0	0	0	0	7.5	8.5	0	0	0	0	0	0	25.7	30.15	0	0	0	0	0	0	5687400	2600900	0	0
1552	XP_021721912.1 malate dehydrogenase, cytoplasmic [Chenopodium quinoa]	35.364	6.67		15	13	0	0	15	14.5	0	0	67.8	60.1	0	0	67.5	64.45	0	0	23498500	27825500	0	0	47720000	45592000	0	0
1553	XP_021714358.1 soyasapogenol B glucuronide galactosyltransferase-like [Chenopodium quinoa]	53.825	6.6575		3	0	0	0	4	0	0	0	9.1	0	0	0	12.7	0	0	0	2723800	0	0	0	2664200	0	0	0
1554	XP_021774788.1 sm-like protein LSM36B [Chenopodium quinoa]; XP_021752337.1 sm-like protein LSM36B [Chenopodium quinoa]	9.9091	6.6518		0	2.5	0	0	0	0	0	0	0	40.7	0	0	0	0	0	0	0	6132350	0	0	0	0	0	0
1555	XP_021720621.1 molybdopterin biosynthesis protein CNX1-like isoform X2 [Chenopodium quinoa]; XP_021720620.1 molybdopterin biosynthesis protein CNX1-like isoform X1 [Chenopodium quinoa]	51.867	6.6191		0	0	0	0	3	0	0	0	0	0	0	0	8.7	0	0	0	0	0	0	0	6869900	0	0	0
1556	XP_021721170.1 ATP sulfurylase 2-like [Chenopodium quinoa]; XP_021718670.1 ATP sulfurylase 2-like [Chenopodium quinoa]	53.288	6.5988		2.5	0	0	0	0	0	0	0	6.1	0	0	0	0	0	0	0	2315600	0	0	0	0	0	0	0
1557	XP_021770040.1 dihydroorotase, mitochondrial-like [Chenopodium quinoa]; XP_021774240.1 dihydroorotase, mitochondrial-like isoform X3 [Chenopodium quinoa]; XP_021774230.1 dihydroorotase, mitochondrial-like isoform X1 [Chenopodium quinoa]	41.881	6.596		0	0	0	0	0	2	0	0	0	0	0	0	0	11.7	0	0	0	0	0	0	0	1200400	0	0
1558	XP_021719243.1 reticulon-4-interacting protein 1, mitochondrial-like [Chenopodium quinoa]; XP_021773752.1 reticulon-4-interacting protein 1, mitochondrial-like [Chenopodium quinoa]	41.7	6.5695		3.5	3	0	0	4	3.5	0	2	12.4	10.35	0	0	14.7	12.4	0	5.9	5461650	3991900	0	0	6799350	3331450	0	1771250
1559	XP_021715791.1 40S ribosomal protein S23 [Chenopodium quinoa]; XP_021741765.1 40S ribosomal protein S23-2 [Chenopodium quinoa]; XP_021745995.1 40S ribosomal protein S23 isoform X1 [Chenopodium quinoa]; XP_021745985.1 40S ribosomal protein S23 [Chenopodium quinoa]	15.697	6.559		2	2	0	0	2	0	0	0	26.8	26.8	0	0	26.8	0	0	0	9810400	9068300	0	0	5505550	0	0	0
1560	XP_021741243.1 putative H/ACA ribonucleoprotein complex subunit 1-like protein 1 [Chenopodium quinoa]; XP_021738269.1 putative H/ACA ribonucleoprotein complex subunit 1-like protein 1 [Chenopodium quinoa]	20.565	6.5516		0	0	0	1	1	0	0	0	0	0	0	8	8	0	0	0	0	0	0	2467400	5411800	0	0	0
1561	XP_021772267.1 acetolactate synthase small subunit 1, chloroplastic-like [Chenopodium quinoa]; XP_021734317.1 acetolactate synthase small subunit 1, chloroplastic-like [Chenopodium quinoa]	52.111	6.5226		0	0	0	0	3.5	3.5	0	0	0	0	0	0	6.8	6.8	0	0	0	0	0	0	2181300	2268700	0	0
[truncated: 242 more rows]

## Sheet: Table S3
Table S3. Protein group level, accession number (ID), protein name, and protein expression (up-regulated in condition 2 ("+"), up-regulated in condition 1 ("-"), and non-statistically significant ("n.s.")) for the quinoa proteins represented in the different volcano plots.
[truncated: 1,799 more rows]

[truncated: 1 more sheets: Table S4]
